# Supplementary material for: The feasibility and safety of ventral hernia repairs under local anaesthesia: a systematic review
Source: BMC Surg. 2025 May 26;25:229. doi: 10.1186/s12893-025-02931-8 (PMC12105344; doi:10.1186/s12893-025-02931-8)
Supplement: Supplementary file 1 — Supplementary Material 1 [file 12893_2025_2931_MOESM1_ESM.xlsx]

## Sheet: All selected papers
MEDLINE
BV
Title	Authors	Journal	Country	Article type	Language	Year	Abstract
Randomized clinical trial comparing suture and mesh repair of umbilical hernia in adults.	Arroyo A Garcia P Perez F Andreu J Candela F Calpena R	British Journal of Surgery	England	Clinical Trial Comparative Study Journal Article Randomized Controlled Trial	English	2001	BACKGROUND: Prosthetic repair has become the standard method for inguinal hernia and has excellent results. The question remains of whether the mesh technique could also improve results for umbilical defects. METHODS: The study was a randomized clinical trial comparing herniorrhaphy (primary suture) with hernioplasty (polypropylene mesh or plug) in 200 adult patients with a primary umbilical hern…
Cost-effectiveness of primary abdominal wall hernia repair in a 364-bed provincial hospital of Spain.	Ibanez Rde M Al Saied SA Vallejo JA Canales JM Prieto CB Sotos FE	Hernia	France	Comparative Study Journal Article	English	2011	PURPOSE: Primary abdominal hernia is a prevalent condition that weighs heavily on human and financial health-care resources (e.g., 1.12% of the total budget of our hospital in 2008). Tension-free hernioplasty is the standard repair procedure, but the anesthetic technique varies, including local anesthesia with sedation (Lsed), regional (Reg), and general (Gen) anesthesia. As the cost-outcome rela…
Open incisional hernia repair under local anaesthesia.	Donati M Brancato G Donati A	Acta Chirurgica Belgica	England	Comparative Study Journal Article	English	2010	BACKGROUND: The Authors give an accurate description of a method of incisional hernia repair with an open technique, under local anaesthesia. The aim of this work was to show the feasibility and safety of an open preperitoneal mesh technique, as well as giving a description of technical details and the results of incisional hernia repair under local anaesthesia. METHODS: Between January 1994 and …
Spigelian hernia.	Campanelli G Pettinari D Nicolosi FM Avesani EC	Hernia	France	Comparative Study Journal Article	English	2005	UNLABELLED: We report on the evolution in concept and techniques that allowed us to improve the treatment of spigelian hernia, operable in day surgery in 90% of cases and through a preperitoneal and recently a preperitoneal and subfascial prosthetic repair (PHS). BACKGROUND DATA: We propose an innovative use of the PHS mesh for spigelian hernia repair. With this new implementation, we confront th…
Prospective randomized observer-blinded study comparing the analgesic efficacy of ultrasound-guided rectus sheath block and local anaesthetic infiltration for umbilical hernia repair.	Gurnaney HG Maxwell LG Kraemer FW Goebel T Nance ML Ganesh A	British Journal of Anaesthesia	England	Comparative Study Journal Article Randomized Controlled Trial	English	2011	BACKGROUND: Umbilical hernia repair, a common day-surgery procedure in children, is associated with considerable postoperative discomfort. Possible modes of postoperative analgesia for umbilical hernia repair are rectus sheath block (RSB) and local anaesthetic infiltration of the surgical site (LAI). METHODS: We undertook an observer-blinded, randomized, prospective, observational study to compar…
Local Anesthesia is Associated with Fewer Complications in Umbilical Hernia Repair in Frail Veterans.	Meier J Berger M Hogan TP Reisch J Cullum CM Lee SC Skinner CS Zeh H Brown CJ Balentine CJ	Journal of Surgical Research	United States	Comparative Study Journal Article Research Support, N.I.H., Extramural Research Support, Non-U.S. Gov't	English	2021	BACKGROUND: The optimal anesthesia modality for umbilical hernia repair is unclear. We hypothesized that using local rather than general anesthesia would be associated with improved outcomes, especially for frail patients. METHODS: We utilized the 1998-2018 Veterans Affairs Surgical Quality Improvement Program to identify patients who underwent elective, open umbilical hernia repair under general…
Preperitoneal mesh repair of spigelian hernias under local anesthesia: description and clinical evaluation of a new technique.	Malazgirt Z Dervisoglu A Polat C Guneren E Guven H Akpolat T	Hernia	France	Evaluation Study Journal Article	English	2003	We report on a new method for the repair of spigelian hernia, in which we combined the step-by-step local anesthesia and open preperitoneal mesh repair techniques. After initial infiltration of local anesthetics, we incised the attenuated fascia and slightly enlarged the fascial defect to facilitate easy return of hernial content into the abdominal cavity. We injected preperitoneally, in a radial…
Feasibility of Umbilical Hernia Repair Under Local Anesthesia and Monitored Anesthesia Care at a Veteran Affairs Hospital.	Loss L Meier J Phung T Ordonez J Huerta S	American Surgeon	United States	Journal Article	English	2022	BACKGROUND: Local anesthesia (LA) for open umbilical hernia tissue repair (OUHTR) is not widely utilized in academic centers in the United States. We hypothesize that LA for OUHTR is feasible in a veteran patient population. METHODS: From 2015 to 2019, 449 umbilical hernias were repaired at our institution utilizing a standardized technique in veteran patients. OUHTR was included in this analysis…
The darn technique for small (< 2 cm diameter) midline hernias.	Pawlak M Newman M de Beaux AC Tulloh B	Hernia	France	Journal Article	English	2021	PURPOSE: Primary midline hernias arising in the linea alba are common. While mesh repair has been shown to reduce recurrence rates even in small hernias, many surgeons still use a suture repair for defects of less than 2 cm. The recent European and Americas Hernia Societies Guidelines recommended suture repair only for hernias smaller than 1 cm. A suture repair implies edge-to-edge or overlapping…
Local anaesthetic repair of paraumbilical hernia as a safe option across a range of body mass indices.	Sadien ID Ho YM Coveney E	Annals of the Royal College of Surgeons of England	England	Journal Article	English	2020	INTRODUCTION: Local anaesthetic repair of paraumbilical hernia (PUH) is a commonly performed operation. The aim of this study was to investigate whether local anaesthesia (LA) repair of PUH was feasible in patients with a high body mass index (BMI) and whether BMI had an impact on patient reported pain scores. METHODS: Patients undergoing PUH repair under the care of single consultant in a distri…
Local anaesthetic repair of uncomplicated paraumbilical hernia without sedation: peri-operative pain and patient satisfaction.	Bennett PC Kumar B Coveney EC	Hernia	France	Journal Article	English	2013	PURPOSE: Paraumbilical hernia (PUH) is a common condition that usually requires surgical repair. However, there is a dearth of literature on this surgery performed under local anaesthesia (LA) without the use of sedation. The aims of this study were to assess peri-operative pain and patient satisfaction in patients undergoing PUH repair using LA without sedation. METHODS: All patients having PUH …
Spigelian hernia repair as a day-case procedure.	Zuvela M Milicevic M Galun D Djuric-Stefanovic A Bulajic P Palibrk I	Hernia	France	Journal Article	English	2013	PURPOSE: Only a few series of patients with a spigelian hernia managed on an outpatient basis have been reported in the literature. The aim of this prospective study was to evaluate the results of the elective spigelian hernia repair as an ambulatory procedure. METHODS: From June 2007 to June 2010, 8 patients with 9 spigelian hernias were electively operated on under local anesthesia as a day cas…
Prosthetic repair of umbilical hernias in adults with local anesthesia in a day-case setting: a comprehensive report from a specialized hernia center.	Kulacoglu H Yazicioglu D Ozyaylali I	Hernia	France	Journal Article	English	2012	BACKGROUND: Umbilical hernia is a common surgical problem. However, there seems to be a certain discrepancy between its importance and the attention it has received in the literature to date. This prospective study aimed to report a detailed analysis of prosthetic umbilical hernia repairs with local anesthesia in a day-case setting. METHODS: It was planned to enroll 100 consecutive patients who u…
Ambulatory hernia surgery under local anesthesia is feasible and safe in obese patients.	Acevedo A Leon J	Hernia	France	Journal Article	English	2010	Ambulatory hernia surgery under local anesthesia is becoming more widely used worldwide. Although many reports include obese patients, there are no studies that report specifically on the feasibility and safety of ambulatory hernia surgery in this category of patients. This paper documents our experience in this respect. The present investigation is an observational study performed at the CRS Her…
Day hospital for incisional hernia repair: selection criteria.	Donati M Gandolfo L Privitera A Brancato G Donati A	Acta Chirurgica Belgica	England	Journal Article	English	2008	AIM: The authors report their experience with incisional hernia repair and set criteria for the safe performance of the procedure on a day hospital basis. MATERIALS AND METHODS: From January 1994 to July 2005, 29 day hospital procedures for incisional hernia were performed under local anaesthesia. Selection criteria included: a hernial defect < 10 cm, a reducible hernial sac and negative history …
Mesh plug repair for paraumbilical hernia.	Sinha SN Keith T	Surgeon Journal of the Royal Colleges of Surgeons of Edinburgh & Ireland	Scotland	Journal Article	English	2004	BACKGROUND: The standard method of repair of paraumbilical hernia (PUH) is by the Mayo technique, using a double-breasted flap of the rectus sheath. The reproducibility of this technique in the hands of others is highly variable. The present study describes and evaluates the application of a Prolene mesh plug in the repair of PUH. The use of a mesh plug in hernia repair is not a new concept with …
Anterior tension-free repair under local anesthesia of abdominal wall hernias in continuous ambulatory peritoneal dialysis patients.	Gianetta E Civalleri D Serventi A Floris F Mariani F Aloisi F Saffioti S	Hernia	France	Journal Article	English	2004	BACKGROUND: A 10-year experience of abdominal wall hernia repair performed with anterior tension-free mesh or plug technique under local anesthesia in end-stage renal failure patients submitted to continuous ambulatory peritoneal dialysis (CAPD) is described in order to assess the safety and effectiveness of this approach. METHODS: Between January 1993 and December 2002, 18 hernia repairs were pe…
The treatment of Spigelian hernia with the Prolene Hernia System: notes on techniques.	Licheri S Pisano G Pintus M Erdas E Martinasco L Pomata M Daniele GM	Chirurgia Italiana	Italy	Journal Article	English	2004	Spigelian hernia repair techniques use prostheses both in the traditional and the videolaparoscopic approach; only in selected cases direct suturing of the parietal defect is performed. The aim of this study is to describe a technique that uses a device proposed specifically for inguinal hernias, but which has not yet been described in the literature, namely the Prolene Hernia System (P.H.S.). Ou…
Tension-free mesh repair of umbilical hernia as a day case using local anaesthesia.	Kurzer M Belsham PA Kark AE	Hernia	France	Journal Article	English	2004	BACKGROUND: Umbilical hernias are a common surgical problem with a high recurrence rate using conventional suture techniques. This prospective study examined the feasibility of tension-free mesh repair as a day case using local anaesthetic (LA) for all primary umbilical hernias. METHOD: Fifty-four patients (eight women) were operated on; 49 using LA. Through a periumbilical skin incision the marg…
Plug-technique for small incisional hernia.	Privitera A Brancato G Donati M Gandolfo L Cavallaro G Donati A	Annali Italiani di Chirurgia	Italy	Journal Article	English	2003	OBJECTIVE: The authors report their experience with a new prosthetic technique for the repair of incisional hernia defects smaller than 3 cm. METHODS: From January 1995 to September 2002, 16 operations for small incisional hernias have been performed. Local anaesthesia was used in 12 out of 16 patients (75%). The repair was achieved by insertion of a polypropylene plug sutured to the margins of t…
Umbilical hernia in adults: day case local anaesthetic repair.	Menon VS Brown TH	Journal of Postgraduate Medicine	India	Journal Article	English	2003	INTRODUCTION: The waiting times for elective surgery of Umbilical hernia (UH) in adults are unacceptably long in some cases. During this period, irreducibility and strangulation are possible. We operate on adult patients under local anaesthesia (LA) as day cases to avoid this delay and describe our experience in this paper. AIMS: The aims of our study were to look at the age and sex distribution,…
A prospective study of 1000 hernias: results of the Plymouth Hernia Service.	Kingsnorth AN Bowley DM Porter C	Annals of the Royal College of Surgeons of England	England	Journal Article	English	2003	BACKGROUND: A hernia service within a general hospital was prospectively evaluated to establish whether evidence-based protocols could deliver results comparable to those reported from specialist hernia clinics. METHODS: Protocols were devised according to established models. With the support of a nurse specialist, 1015 patients with inguinal hernia were treated. Quality-of-life analysis was unde…
Hernia repair in elderly patients.	Gianetta E de Cian F Cuneo S Friedman D Vitale B Marinari G Baschieri G Camerini G	British Journal of Surgery	England	Journal Article	English	1997	BACKGROUND: This study evaluates a 5-year experience of the management of the most frequent abdominal wall hernias in an elderly population. METHODS: From April 1990 to December 1995, 231 inguinal, 12 femoral and seven umbilical hernias were repaired in 221 patients (mean age 74 (range 66-93) years). Concomitant diseases were present in 157 patients. A mesh repair was performed with 'tension-free…
Short-stay hernia surgery with local analgesia.	Yerzingatsian KL	Tropical Doctor	England	Journal Article	English	1991	This article documents the management of hernia operations in a Zambian General Hospital. Over a period of 28 months between 1979 and 1982, 146 patients were operated upon; 16 were managed under a general anaesthetic, eight with ketamine hydrochloride and 22 with spinal analgesia. The rest--100 patients--underwent repair with local analgesia. There were two surgical readmissions; the few who were…
AN
A comparison of three different concentrations of levobupivacaine for caudal block in children.	Ivani G De Negri P Lonnqvist PA Eksborg S Mossetti V Grossetti R Italiano S Rosso F Tonetti F Codipietro L	Anesthesia & Analgesia	United States	Clinical Trial Comparative Study Journal Article Randomized Controlled Trial	English	2003	UNLABELLED: We investigated three different concentrations of levobupivacaine (0.125%, 0.20%, and 0.25%; n = 20 in each group) for caudal blockade in a prospective, randomized, observer-blinded fashion in children (1-7 yr) undergoing subumbilical surgery. The duration of postoperative analgesia was assessed as the time to first administration of supplemental analgesia (based on a Childrens and In…
Herniography: a prospective, randomized study between midline and left iliac fossa puncture techniques.	Nadkarni S Brown PW van Beek EJ Collins MC	Clinical Radiology	England	Clinical Trial Comparative Study Journal Article Randomized Controlled Trial	English	2001	AIM: To determine whether an optimal site of injection exists for herniography. MATERIALS AND METHODS: This was a prospective, randomized study of 93 consecutive patients who were referred for herniography over a period of 9 months. Patients underwent either a left iliac fossa (LIF) or midline puncture. Parameters assessed included initial adequate needle placement, complications, pain scores and…
Postoperative analgesia and intraoperative inhalational anesthetic requirements during umbilical herniorrhaphy in children: postincisional local infiltration versus preincisional caudal epidural block.	Tobias JD	Journal of Clinical Anesthesia	United States	Clinical Trial Comparative Study Journal Article Randomized Controlled Trial	English	1996	STUDY OBJECTIVE: To determine the postoperative analgesic efficacy of, and the effects on, intraoperative inhalational anesthetic requirements of preincisional caudal epidural block versus postincisional infiltration of local anesthetic following umbilical herniorrhaphy in children. DESIGN: Randomized, double-blind, prospective study. SETTING: University medical center. PATIENTS: 16 ASA status I …
Analgesic effect of clonidine added to bupivacaine 0.125% in paediatric caudal blockade.	Joshi W Connelly NR Freeman K Reuben SS	Paediatric Anaesthesia	France	Clinical Trial Journal Article Randomized Controlled Trial	English	2004	BACKGROUND: Caudals are a common method of providing pain relief in children undergoing surgery. Clonidine, an alpha(2) agonist, exhibits significant analgesic properties. The current investigation sought to determine whether caudal clonidine added to caudal bupivacaine would decrease pain in paediatric patients undergoing surgery. METHODS: Thirty-six children undergoing elective surgery were stu…
The effect of ketorolac as an adjuvant to local anaesthetic infiltration for analgesia in paediatric umbilical hernia surgery.	Graham SG Wandless JG	Paediatric Anaesthesia	France	Clinical Trial Journal Article Randomized Controlled Trial	English	1995	After umbilical hernia surgery, and wound infiltration with bupivacaine 0.5%, 17 children were given ketorolac 0.5 mg.kg-1, with 18 controls receiving only the wound infiltration. No child experienced severe pain, but moderate pain was noted in patients in both groups. Objective and subjective pain scores were not different statistically at any point up to the morning after surgery.
A new neurostimulator guided technique of rectus sheath block: study of feasibility and local anesthetic spread in children.	Albokrinov AA Perova-Sharonova VM Fesenko UA	Anestezjologia Intensywna Terapia	Poland	Comparative Study Controlled Clinical Trial Journal Article	English	2019	BACKGROUND: Rectus sheath block (RSB) is a valuable regional technique for abdominal wall midline analgesia. It can be used for a variety of surgical procedures such as midline laparotomy, umbilical and paraumbilical hernia repair, and laparoscopic surgery. Not all operating theatres, especially in low income countries, are equipped with ultrasound (US) scanners for carrying out US guided regiona…
Cost-effectiveness of primary abdominal wall hernia repair in a 364-bed provincial hospital of Spain.	Ibanez Rde M Al Saied SA Vallejo JA Canales JM Prieto CB Sotos FE	Hernia	France	Comparative Study Journal Article	English	2011	PURPOSE: Primary abdominal hernia is a prevalent condition that weighs heavily on human and financial health-care resources (e.g., 1.12% of the total budget of our hospital in 2008). Tension-free hernioplasty is the standard repair procedure, but the anesthetic technique varies, including local anesthesia with sedation (Lsed), regional (Reg), and general (Gen) anesthesia. As the cost-outcome rela…
Open incisional hernia repair under local anaesthesia.	Donati M Brancato G Donati A	Acta Chirurgica Belgica	England	Comparative Study Journal Article	English	2010	BACKGROUND: The Authors give an accurate description of a method of incisional hernia repair with an open technique, under local anaesthesia. The aim of this work was to show the feasibility and safety of an open preperitoneal mesh technique, as well as giving a description of technical details and the results of incisional hernia repair under local anaesthesia. METHODS: Between January 1994 and …
Paraumbilical block for umbilical herniorraphy.	Clarke FK Cassey JG	ANZ Journal of Surgery	Australia	Comparative Study Journal Article	English	2007	BACKGROUND: Umbilical herniorraphy is a common paediatric surgery day case. Paraumbilical blocks have previously been reported to provide excellent analgesia for umbilical hernia repairs. METHODS: Local anaesthesia through a paraumbilical block was compared with local infiltration. Postoperative analgesic requirements were used to gauge the effectiveness of the techniques. RESULTS: Patients recei…
Spigelian hernia.	Campanelli G Pettinari D Nicolosi FM Avesani EC	Hernia	France	Comparative Study Journal Article	English	2005	UNLABELLED: We report on the evolution in concept and techniques that allowed us to improve the treatment of spigelian hernia, operable in day surgery in 90% of cases and through a preperitoneal and recently a preperitoneal and subfascial prosthetic repair (PHS). BACKGROUND DATA: We propose an innovative use of the PHS mesh for spigelian hernia repair. With this new implementation, we confront th…
Continuous local analgesia is effective in postoperative pain treatment after medium and large incisional hernia repair.	Gherghinescu MC Copotoiu C Lazar AE Popa D Mogoanta SS Molnar C	Hernia	France	Comparative Study Journal Article Randomized Controlled Trial	English	2017	INTRODUCTION: Incisional hernias are a frequent complication of laparotomy. Open surgery is still an option for the treatment of incisional hernias with medium and large wall defects. Major opioids are routinely used in the treatment of postoperative pain, with several side effects. Continuous local analgesia can be effective in postoperative pain management after various surgical interventions. …
Prospective randomized observer-blinded study comparing the analgesic efficacy of ultrasound-guided rectus sheath block and local anaesthetic infiltration for umbilical hernia repair.	Gurnaney HG Maxwell LG Kraemer FW Goebel T Nance ML Ganesh A	British Journal of Anaesthesia	England	Comparative Study Journal Article Randomized Controlled Trial	English	2011	BACKGROUND: Umbilical hernia repair, a common day-surgery procedure in children, is associated with considerable postoperative discomfort. Possible modes of postoperative analgesia for umbilical hernia repair are rectus sheath block (RSB) and local anaesthetic infiltration of the surgical site (LAI). METHODS: We undertook an observer-blinded, randomized, prospective, observational study to compar…
A pilot study of the rectus sheath block for pain control after umbilical hernia repair.	Isaac LA McEwen J Hayes JA Crawford MW	Paediatric Anaesthesia	France	Comparative Study Journal Article Randomized Controlled Trial	English	2006	BACKGROUND: Umbilical hernia repair, a common day surgery procedure in children, is associated with significant postoperative discomfort. The rectus sheath block may offer improved pain management following umbilical hernia repair. In this pilot study, we compared the efficacy of the rectus sheath block with that of our current standard practice--local anesthetic infiltration into the surgical wo…
Local Anesthesia is Associated with Fewer Complications in Umbilical Hernia Repair in Frail Veterans.	Meier J Berger M Hogan TP Reisch J Cullum CM Lee SC Skinner CS Zeh H Brown CJ Balentine CJ	Journal of Surgical Research	United States	Comparative Study Journal Article Research Support, N.I.H., Extramural Research Support, Non-U.S. Gov't	English	2021	BACKGROUND: The optimal anesthesia modality for umbilical hernia repair is unclear. We hypothesized that using local rather than general anesthesia would be associated with improved outcomes, especially for frail patients. METHODS: We utilized the 1998-2018 Veterans Affairs Surgical Quality Improvement Program to identify patients who underwent elective, open umbilical hernia repair under general…
Hernias: inguinal and incisional. [Review] [135 refs]	Kingsnorth A LeBlanc K	Lancet	England	Comparative Study Journal Article Review	English	2003	In the past decade hernia surgery has been challenged by two new technologies: by laparoscopy, which has attempted to change the traditional open operative techniques, and by prosthetic mesh, which has achieved much lower recurrence rates. The demand by health care providers for increasingly efficient and cost-effective surgery has resulted in modifications to pathways of care to encourage more w…
Extraperitoneal laparoscopic hernia repair with local anesthesia. [Review] [22 refs]	Edelman DS Misiakos EP Moses K	Surgical Endoscopy	Germany	Comparative Study Journal Article Review	English	2001	BACKGROUND: This review aimed to compare laparoscopic preperitoneal herniorrhaphy (LPPH) using a laryngeal mask airway and local anesthesia with conventional open herniorrhaphy using similar anesthetic conditions. METHODS: A retrospective review of 238 hernia operations was conducted from October 1996 through September 1998. Laparoscopic preperitoneal hernia repairs with the patient under larynge…
Over a thousand ambulatory hernia repairs in a primary care setting.	Dhumale R Tisdale J Barwell N	Annals of the Royal College of Surgeons of England	England	Evaluation Study Journal Article	English	2010	INTRODUCTION: This paper outlines the development and feasibility of a dedicated ambulatory primary care hernia service and examines the outcomes achieved during the period 1 March 2005 to 31 December 2008. PATIENTS AND METHODS: A prospective analysis of 1164 patients who underwent abdominal wall hernia repair at Probus Surgical Centre during the study period. The operations were carried out by t…
Preperitoneal mesh repair of spigelian hernias under local anesthesia: description and clinical evaluation of a new technique.	Malazgirt Z Dervisoglu A Polat C Guneren E Guven H Akpolat T	Hernia	France	Evaluation Study Journal Article	English	2003	We report on a new method for the repair of spigelian hernia, in which we combined the step-by-step local anesthesia and open preperitoneal mesh repair techniques. After initial infiltration of local anesthetics, we incised the attenuated fascia and slightly enlarged the fascial defect to facilitate easy return of hernial content into the abdominal cavity. We injected preperitoneally, in a radial…
Post-operative pain after laparoscopic ventral hernia repair, the impact of mesh soakage with bupivacaine solution versus normal saline solution: A randomised controlled trial (HAPPIEST Trial).	Chawla T Shahzad N Ahmad K Ali JF	Journal of Minimal Access Surgery	India	Journal Article	English	2020	BACKGROUND AND AIMS: Early postoperative pain after laparoscopic ventral hernia repair remains a concern for patients. Local application of anaesthetic agent in the surgical dissection area can potentially overcome this problem. The objective of this study was to evaluate the impact of soaking mesh in 0.5% bupivacaine solution as compared to normal saline solution on the post-operative pain. METH…
Feasibility of Umbilical Hernia Repair Under Local Anesthesia and Monitored Anesthesia Care at a Veteran Affairs Hospital.	Loss L Meier J Phung T Ordonez J Huerta S	American Surgeon	United States	Journal Article	English	2022	BACKGROUND: Local anesthesia (LA) for open umbilical hernia tissue repair (OUHTR) is not widely utilized in academic centers in the United States. We hypothesize that LA for OUHTR is feasible in a veteran patient population. METHODS: From 2015 to 2019, 449 umbilical hernias were repaired at our institution utilizing a standardized technique in veteran patients. OUHTR was included in this analysis…
Repair of a medium-sized ventral hernia with the UltraPro Hernia System.	Yang S Wu B Wang Y Yang L Luo W Lei W Zhou Z	Surgery Today	Japan	Journal Article	English	2021	Mesh repairs are widely accepted as a suitable option for ventral hernia repair. Among the various devices and surgical approaches used for ventral hernia repair, the UltraPro Hernia System (UHS) is considered an effective method of open repair for patients with medium ventral hernia defects between 3 and 5 cm in diameter. However, few clinical studies on this system have been reported. We descri…
The darn technique for small (< 2 cm diameter) midline hernias.	Pawlak M Newman M de Beaux AC Tulloh B	Hernia	France	Journal Article	English	2021	PURPOSE: Primary midline hernias arising in the linea alba are common. While mesh repair has been shown to reduce recurrence rates even in small hernias, many surgeons still use a suture repair for defects of less than 2 cm. The recent European and Americas Hernia Societies Guidelines recommended suture repair only for hernias smaller than 1 cm. A suture repair implies edge-to-edge or overlapping…
Local anaesthetic repair of paraumbilical hernia as a safe option across a range of body mass indices.	Sadien ID Ho YM Coveney E	Annals of the Royal College of Surgeons of England	England	Journal Article	English	2020	INTRODUCTION: Local anaesthetic repair of paraumbilical hernia (PUH) is a commonly performed operation. The aim of this study was to investigate whether local anaesthesia (LA) repair of PUH was feasible in patients with a high body mass index (BMI) and whether BMI had an impact on patient reported pain scores. METHODS: Patients undergoing PUH repair under the care of single consultant in a distri…
Analgesic efficacy of an intravenous constant rate infusion of a morphine-lidocaine-ketamine combination in Holstein calves undergoing umbilical herniorrhaphy.	Hartnack AK Niehaus AJ Lakritz J Coetzee JF Kleinhenz MD	American Journal of Veterinary Research	United States	Journal Article	English	2020	OBJECTIVE: To assess the analgesic efficacy of an IV constant rate infusion (CRI) of a morphine-lidocaine-ketamine (MLK) combination in calves undergoing umbilical herniorrhaphy. ANIMALS: 20 weaned Holstein calves with umbilical hernias. PROCEDURES: Calves were randomly assigned to receive a CRI of an MLK solution (0.11 mL/kg/h; morphine, 4.8 mug/kg/h; lidocaine, 2.1 mg/kg/h; and ketamine, 0.42 m…
Pharmacokinetics of an intravenous constant rate infusion of a morphine-lidocaine-ketamine combination in Holstein calves undergoing umbilical herniorrhaphy.	Hartnack AK Niehaus AJ Lakritz J Coetzee JF Kleinhenz MD	American Journal of Veterinary Research	United States	Journal Article	English	2020	OBJECTIVE: To describe the pharmacokinetics of morphine, lidocaine, and ketamine associated with IV administration of a constant rate infusion (CRI) of a morphine-lidocaine-ketamine (MLK) combination to calves undergoing umbilical herniorrhaphy. ANIMALS: 20 weaned Holstein calves with umbilical hernias. PROCEDURES: Calves were randomly assigned to receive a CRI of an MLK solution (0.11 mL/kg/h; m…
In children undergoing umbilical hernia repair is rectus sheath block effective at reducing post-operative pain? Best evidence topic (bet).	Rajwani KM Butler S Mahomed A	International Journal Of Surgery	England	Journal Article	English	2014	A best evidence topic was constructed according to a structured protocol. The question addressed was: In children undergoing umbilical hernia repair is a rectus sheath block (RSB) better than local anaesthetic infiltration of the surgical site, at reducing post-operative pain? From a total of 34 papers, three studies provided the best available evidence on this topic. One randomised clinical tria…
Local anaesthetic repair of uncomplicated paraumbilical hernia without sedation: peri-operative pain and patient satisfaction.	Bennett PC Kumar B Coveney EC	Hernia	France	Journal Article	English	2013	PURPOSE: Paraumbilical hernia (PUH) is a common condition that usually requires surgical repair. However, there is a dearth of literature on this surgery performed under local anaesthesia (LA) without the use of sedation. The aims of this study were to assess peri-operative pain and patient satisfaction in patients undergoing PUH repair using LA without sedation. METHODS: All patients having PUH …
Spigelian hernia repair as a day-case procedure.	Zuvela M Milicevic M Galun D Djuric-Stefanovic A Bulajic P Palibrk I	Hernia	France	Journal Article	English	2013	PURPOSE: Only a few series of patients with a spigelian hernia managed on an outpatient basis have been reported in the literature. The aim of this prospective study was to evaluate the results of the elective spigelian hernia repair as an ambulatory procedure. METHODS: From June 2007 to June 2010, 8 patients with 9 spigelian hernias were electively operated on under local anesthesia as a day cas…
Prosthetic repair of umbilical hernias in adults with local anesthesia in a day-case setting: a comprehensive report from a specialized hernia center.	Kulacoglu H Yazicioglu D Ozyaylali I	Hernia	France	Journal Article	English	2012	BACKGROUND: Umbilical hernia is a common surgical problem. However, there seems to be a certain discrepancy between its importance and the attention it has received in the literature to date. This prospective study aimed to report a detailed analysis of prosthetic umbilical hernia repairs with local anesthesia in a day-case setting. METHODS: It was planned to enroll 100 consecutive patients who u…
Ambulatory hernia surgery under local anesthesia is feasible and safe in obese patients.	Acevedo A Leon J	Hernia	France	Journal Article	English	2010	Ambulatory hernia surgery under local anesthesia is becoming more widely used worldwide. Although many reports include obese patients, there are no studies that report specifically on the feasibility and safety of ambulatory hernia surgery in this category of patients. This paper documents our experience in this respect. The present investigation is an observational study performed at the CRS Her…
Day hospital for incisional hernia repair: selection criteria.	Donati M Gandolfo L Privitera A Brancato G Donati A	Acta Chirurgica Belgica	England	Journal Article	English	2008	AIM: The authors report their experience with incisional hernia repair and set criteria for the safe performance of the procedure on a day hospital basis. MATERIALS AND METHODS: From January 1994 to July 2005, 29 day hospital procedures for incisional hernia were performed under local anaesthesia. Selection criteria included: a hernial defect < 10 cm, a reducible hernial sac and negative history …
Anterior tension-free repair under local anesthesia of abdominal wall hernias in continuous ambulatory peritoneal dialysis patients.	Gianetta E Civalleri D Serventi A Floris F Mariani F Aloisi F Saffioti S	Hernia	France	Journal Article	English	2004	BACKGROUND: A 10-year experience of abdominal wall hernia repair performed with anterior tension-free mesh or plug technique under local anesthesia in end-stage renal failure patients submitted to continuous ambulatory peritoneal dialysis (CAPD) is described in order to assess the safety and effectiveness of this approach. METHODS: Between January 1993 and December 2002, 18 hernia repairs were pe…
Tension-free mesh repair of umbilical hernia as a day case using local anaesthesia.	Kurzer M Belsham PA Kark AE	Hernia	France	Journal Article	English	2004	BACKGROUND: Umbilical hernias are a common surgical problem with a high recurrence rate using conventional suture techniques. This prospective study examined the feasibility of tension-free mesh repair as a day case using local anaesthetic (LA) for all primary umbilical hernias. METHOD: Fifty-four patients (eight women) were operated on; 49 using LA. Through a periumbilical skin incision the marg…
Plug-technique for small incisional hernia.	Privitera A Brancato G Donati M Gandolfo L Cavallaro G Donati A	Annali Italiani di Chirurgia	Italy	Journal Article	English	2003	OBJECTIVE: The authors report their experience with a new prosthetic technique for the repair of incisional hernia defects smaller than 3 cm. METHODS: From January 1995 to September 2002, 16 operations for small incisional hernias have been performed. Local anaesthesia was used in 12 out of 16 patients (75%). The repair was achieved by insertion of a polypropylene plug sutured to the margins of t…
Anesthesia for groin hernia surgery.	Amado WJ	Surgical Clinics of North America	United States	Journal Article	English	2003	Just as surgeons disagree about which is the best type of hernia repair, anesthesiologists disagree on which is the best anesthetic. Well-known and respected clinicians have used each of the techniques to produce anesthetics that, in terms of safety and dependable, speedy discharge, would have seemed impossible 15 years ago. I have mentioned problems, some more serious than others, with each of t…
Umbilical hernia in adults: day case local anaesthetic repair.	Menon VS Brown TH	Journal of Postgraduate Medicine	India	Journal Article	English	2003	INTRODUCTION: The waiting times for elective surgery of Umbilical hernia (UH) in adults are unacceptably long in some cases. During this period, irreducibility and strangulation are possible. We operate on adult patients under local anaesthesia (LA) as day cases to avoid this delay and describe our experience in this paper. AIMS: The aims of our study were to look at the age and sex distribution,…
Analgesia-sedation for day-case inguinal hernia repair. A review of patient acceptance and morbidity.	McFarlane ME	West Indian Medical Journal	Jamaica	Journal Article	English	2000	The objective of this study was to determine whether analgesia-sedation improved patient acceptance of day-case herniorrhaphy and to evaluate the extent of patient morbidity. A total of 98 patients (mean age 34 years, range 17-75 years) were studied before and after herniorrhaphy to determine their response to the procedure. All patients were unpremedicated and underwent herniorrhaphy using a Bas…
Hernia repair in elderly patients.	Gianetta E de Cian F Cuneo S Friedman D Vitale B Marinari G Baschieri G Camerini G	British Journal of Surgery	England	Journal Article	English	1997	BACKGROUND: This study evaluates a 5-year experience of the management of the most frequent abdominal wall hernias in an elderly population. METHODS: From April 1990 to December 1995, 231 inguinal, 12 femoral and seven umbilical hernias were repaired in 221 patients (mean age 74 (range 66-93) years). Concomitant diseases were present in 157 patients. A mesh repair was performed with 'tension-free…
Open vs laparoscopic hernia repair. Analysis of costs, charges, and outcomes.	Schurz JW Arregui ME Hammond JC	Surgical Endoscopy	Germany	Journal Article	English	1995
Short-stay hernia surgery with local analgesia.	Yerzingatsian KL	Tropical Doctor	England	Journal Article	English	1991	This article documents the management of hernia operations in a Zambian General Hospital. Over a period of 28 months between 1979 and 1982, 146 patients were operated upon; 16 were managed under a general anaesthetic, eight with ketamine hydrochloride and 22 with spinal analgesia. The rest--100 patients--underwent repair with local analgesia. There were two surgical readmissions; the few who were…
Hernia repair, an out-patient procedure.	Barlovatz A	Transactions of the Royal Society of Tropical Medicine & Hygiene	England	Journal Article	English	1968
Pain control after umbilical hernia repair: how difficult can we make it?.	Warner BW	JAMA Surgery	United States	Journal Article Comment	English	2013
Postoperative analgesia requirements at home after inguinal hernia repair: effects of wound infiltration on postoperative pain.	Ausems ME Hulsewe KW Hooymans PM Hoofwijk AG	Anaesthesia	England	Journal Article Randomized Controlled Trial	English	2007	The aim of this study was to evaluate our postoperative pain protocol after ambulatory herniorrhaphy and to determine how infiltration with local anaesthetics would add to our management of postoperative pain. Two groups of 60 patients, scheduled for herniorrhaphy, received wound infiltration with 20 ml levobupivacaine 0.5% or saline 0.9%. Postoperatively, the patients regulated their own analges…
Effect of adding midazolam to bupivacaine during rectus sheath block: a randomised controlled trial.	Ammar A Mahmoud K Kasemy Z	Acta Anaesthesiologica Scandinavica	England	Journal Article Randomized Controlled Trial Research Support, Non-U.S. Gov't	English	2018	BACKGROUND: Various adjuvants have been tried to improve quality and increase duration of local anaesthetics during various nerve blocks. We aimed to evaluate the effect of adding midazolam to bupivacaine on rectus sheath (RS) block in patients undergoing umbilical or epigastric hernia repair. METHODS: In all, 60 adult patients were divided into two equal groups, each group included 30 patients. …
Periprosthetic Anesthetic for Postoperative Pain After Laparoscopic Ventral Hernia Repair: A Randomized Clinical Trial.	Gough AE Chang S Reddy S Ferrigno L Zerey M Grotts J Yim S Thoman DS	JAMA Surgery	United States	Journal Article Randomized Controlled Trial Research Support, Non-U.S. Gov't	English	2015	IMPORTANCE: Laparoscopic ventral hernia repair (LVHR) using mesh is a well-established intervention for ventral hernia, but pain control can be challenging. OBJECTIVE: To determine whether instillation of a long-acting local anesthetic between the mesh and the peritoneum after LVHR reduces pain or narcotic requirements. DESIGN, SETTING, AND PARTICIPANTS: A prospective, double-blind, randomized cl…
EMBASE
BV
Title	Authors	Country	Abstract	Language	Article type	Year
Feasibility of Umbilical Hernia Repair Under Local Anesthesia and Monitored Anesthesia Care at a Veteran Affairs Hospital.	Loss L. Meier J. Phung T. Ordonez J. Huerta S.	United States	Background: Local anesthesia (LA) for open umbilical hernia tissue repair (OUHTR) is not widely utilized in academic centers in the United States. We hypothesize that LA for OUHTR is feasible in a veteran patient population. Method(s): From 2015 to 2019, 449 umbilical hernias were repaired at our institution utilizing a standardized technique in veteran patients. OUHTR was included in this analys…	English	Article	2022
Management of epigastric, umbilical, spigelian and small incisional hernia as a day case procedure: results of long-term follow-up after open preperitoneal flat mesh technique.	Galun D. Bogdanovic A. Bidzic N. Zivanovic M. Zuvela M.	Italy	Purpose: To investigate short and long-term outcome after the open preperitoneal flat mesh technique (OPFMT) for umbilical, epigastric, spigelian, small incisional and "port-site" hernia performed as a day case procedure. Method(s): We retrospectively analyzed records of patients who underwent OPFMT for umbilical, epigastric, Spigelian, small incisional and "port-site" hernia in ambulatory settin…	English	Article	2021
The darn technique for small (< 2 cm diameter) midline hernias.	Pawlak M. Newman M. de Beaux A.C. Tulloh B.	Italy	Purpose: Primary midline hernias arising in the linea alba are common. While mesh repair has been shown to reduce recurrence rates even in small hernias, many surgeons still use a suture repair for defects of less than 2 cm. The recent European and Americas Hernia Societies Guidelines recommended suture repair only for hernias smaller than 1 cm. A suture repair implies edge-to-edge or overlapping…	English	Article	2021
Repair of a medium-sized ventral hernia with the UltraPro Hernia System.	Yang S. Wu B. Wang Y. Yang L. Luo W. Lei W. Zhou Z.	Singapore	Mesh repairs are widely accepted as a suitable option for ventral hernia repair. Among the various devices and surgical approaches used for ventral hernia repair, the UltraPro Hernia System (UHS) is considered an effective method of open repair for patients with medium ventral hernia defects between 3 and 5 cm in diameter. However, few clinical studies on this system have been reported. We descri…	English	Article	2021
Method of ventral hernia repair: Our experience.	Shah K. Jain A. Gurjar V. Shah A.	India	Background: Ventral hernias result from weakness in the musculofascial layer of the anterior abdominal wall. Ventral hernia can be operated through open or laparoscopic approach. Moreover, there are various options available for mesh placement during the repair. We here report our experience in surgical management of ventral hernias along with review of published literature along with laparoscopi…	English	Article	2021
Local Anesthesia is Associated with Fewer Complications in Umbilical Hernia Repair in Frail Veterans.	Meier J. Berger M. Hogan T.P. Reisch J. Cullum C.M. Lee S.C. Skinner C.S. Zeh H. Brown C.J. Balentine C.J.	United States	Background: The optimal anesthesia modality for umbilical hernia repair is unclear. We hypothesized that using local rather than general anesthesia would be associated with improved outcomes, especially for frail patients. Method(s): We utilized the 1998-2018 Veterans Affairs Surgical Quality Improvement Program to identify patients who underwent elective, open umbilical hernia repair under gener…	English	Article	2021
Local anaesthetic repair of paraumbilical hernia as a safe option across a range of body mass indices.	Sadien I.D. Ho Y.M. Coveney E.	United Kingdom	INTRODUCTION: Local anaesthetic repair of paraumbilical hernia (PUH) is a commonly performed operation. The aim of this study was to investigate whether local anaesthesia (LA) repair of PUH was feasible in patients with a high body mass index (BMI) and whether BMI had an impact on patient reported pain scores. METHOD(S): Patients undergoing PUH repair under the care of single consultant in a dist…	English	Article	2020
Feasibility of a Local Anesthesia Program for Inguinal Hernia Repair at a Veteran Affairs Hospital.	Loss L. Meier J. Ordonez J.E. Phung T. Balentine C. Zhu H. Huerta S.	United States	Background: Local anesthesia (LA) for open inguinal hernia repair (OIHR) is not widely used in the United States. An LA program for OIHR was initiated at the Dallas Veteran Affairs Medical Center in 2015. We hypothesize that outcomes under LA for OIHR are similar to general anesthesia with adequate patient satisfaction. Method(s): A total of 1422 groin hernias were performed by a single surgeon u…	English	Article	2020
Effect of adding midazolam to bupivacaine during rectus sheath block: a randomised controlled trial.	Ammar A. Mahmoud K. Kasemy Z.	Denmark	Background: Various adjuvants have been tried to improve quality and increase duration of local anaesthetics during various nerve blocks. We aimed to evaluate the effect of adding midazolam to bupivacaine on rectus sheath (RS) block in patients undergoing umbilical or epigastric hernia repair. Method(s): In all, 60 adult patients were divided into two equal groups, each group included 30 patients…	English	Article	2018
The dome procedure: a new technique for the reconstruction of the umbilicus.	Senturk S. Ozkan A. Gemici K. Efe D.	France	Purpose: The absence of the umbilicus is, in essence, an aesthetic deformity of the abdominal wall. The goal of reconstructing the umbilicus is to obtain a natural, three-dimensional appearance. In this study, we present a new technique called the "dome procedure" for the reconstruction of the umbilicus. Method(s): This procedure can be applied under local anaesthesia on an outpatient basis and t…	English	Article	2016
Spread patterns and effectiveness for surgery after ultrasound-guided rectus sheath block in adult day-case patients scheduled for umbilical hernia repair.	Manassero A. Bossolasco M. Meineri M. Ugues S. Liarou C. Bertolaccini L.	India	Background and Aims: We conducted a prospective study to examine the local anesthetic (LA) spread and the effectiveness for surgical anesthesia of ultrasound (US)-guided rectus sheath block (RSB) in adult patients undergoing umbilical hernia repair. Material(s) and Method(s): Thirty patients received at T-10 level a bilateral US-guided injection of 20 mL levobupivacaine 0.375% + epinephrine 5 mug…	English	Article	2015
Hernia surgery in Nyeri Provincial General Hospital, Kenya: Our 6 year experience.	Waweru J. Barasa M. Mwenda A.S. Mwago J.	Kenya	Introduction: Hernia is a common surgical condition world over. Much of hernia surgery in Africa is carried out as an emergency while elective procedures are few. Knowledge of the burden of hernia disease would facilitate optimal resource allocation. Method(s): A retrospective audit between 2007 and 2012 was carried out in Nyeri Provincial General Hospital. Result(s): Hernia surgery accounted for…	English	Article	2014
Spigelian hernia repair as a day-case procedure.	Zuvela M. Milicevic M. Galun D. Djuric-Stefanovic A. Bulajic P. Palibrk I.	France	Purpose: Only a few series of patients with a spigelian hernia managed on an outpatient basis have been reported in the literature. The aim of this prospective study was to evaluate the results of the elective spigelian hernia repair as an ambulatory procedure. Method(s): From June 2007 to June 2010, 8 patients with 9 spigelian hernias were electively operated on under local anesthesia as a day c…	English	Article	2013
Local anaesthetic repair of uncomplicated paraumbilical Hernia without sedation: Peri-operative pain and patient satisfaction.	Bennett P.C. Kumar B. Coveney E.C.	France	Purpose: Paraumbilical hernia (PUH) is a common condition that usually requires surgical repair. However, there is a dearth of literature on this surgery performed under local anaesthesia (LA) without the use of sedation. The aims of this study were to assess peri-operative pain and patient satisfaction in patients undergoing PUH repair using LA without sedation. Method(s): All patients having PU…	English	Article	2013
Outpatient simultaneous repair of ventral and groin hernias in local anesthesia: Case Report.	Ozyaylali I. Yazicioglu D. Kulacoglu H.	Croatia	Umbilical and epigastric hernias are occasionally seen in patients with groin hernias, however, there is almost no published evidence about their simultaneous repair. In a 3-year period, 10 patients were subjected to simultaneous repair of groin hernias (7 unilateral, 2 bilateral inguinal and 1 femoral) and ventral hernias (7 primary, 2 recurrent umbilical and 1 epigastric) with local infiltratio…	English	Article	2012
Prosthetic repair of umbilical hernias in adults with local anesthesia in a day-case setting: A comprehensive report from a specialized hernia center.	Kulacoglu H. Yazicioglu D. Ozyaylali I.	France	Background Umbilical hernia is a common surgical problem. However, there seems to be a certain discrepancy between its importance and the attention it has eceived in the literature to date. This prospective study aimed to report a detailed analysis of prosthetic umbilical hernia repairs with local anesthesia in a day-case etting. Methods It was planned to enroll 100 consecutive patients who under…	English	Article	2012
Cost-effectiveness of primary abdominal wall hernia repair in a 364-bed provincial hospital of Spain.	De Miguel Ibanez R. Nahban Al Saied S.A. Alonso Vallejo J. Rodriguez Canales J.M. Blanco Prieto C. Escribano Sotos F.	France	Purpose: Primary abdominal hernia is a prevalent condition that weighs heavily on human and financial health-care resources (e.g., 1.12% of the total budget of our hospital in 2008). Tension-free hernioplasty is the standard repair procedure, but the anesthetic technique varies, including local anesthesia with sedation (Lsed), regional (Reg), and general (Gen) anesthesia. As the cost-outcome rela…	English	Article	2011
Over a thousand ambulatory hernia repairs in a primary care setting.	Dhumale R. Tisdale J. Barwell N.	United Kingdom	INTRODUCTION: This paper outlines the development and feasibility of a dedicated ambulatory primary care hernia service and examines the outcomes achieved during the period 1 March 2005 to 31 December 2008. PATIENTS AND METHODS: A prospective analysis of 1164 patients who underwent abdominal wall hernia repair at Probus Surgical Centre during the study period. The operations were carried out by t…	English	Article	2010
Open incisional hernia repair under local anaesthesia.	Donati M. Brancato G. Donati A.	Belgium	Background: The Authors give an accurate description of a method of incisional hernia repair with an open technique, under local anaesthesia. The aim of this work was to show the feasibility and safety of an open preperitoneal mesh technique, as well as giving a description of technical details and the results of incisional hernia repair under local anaesthesia. Method(s): Between January 1994 an…	English	Article	2010
Ambulatory hernia surgery under local anesthesia is feasible and safe in obese patients.	Acevedo A. Leon J.	France	Ambulatory hernia surgery under local anesthesia is becoming more widely used worldwide. Although many reports include obese patients, there are no studies that report specifically on the feasibility and safety of ambulatory hernia surgery in this category of patients. This paper documents our experience in this respect. The present investigation is an observational study performed at the CRS Her…	English	Article	2010
Plug-technique for small incisional hernia.	Privitera A. Brancato G. Donati M. Gandolfo L. Cavallaro G. Donati A.	Italy	OBJECTIVE: The authors report their experience with a new prosthetic technique for the repair of incisional hernia defects smaller than 3 cm. METHOD(S): From January 1995 to September 2002, 16 operations for small incisional hernias have been performed. Local anaesthesia was used in 12 out of 16 patients (75%). The repair was achieved by insertion of a polypropylene plug sutured to the margins of…	English	Article	2003
Anterior tension-free repair under local anesthesia of abdominal wall hernias in continuous ambulatory peritoneal dialysis patients.	Gianetta E. Civalleri D. Serventi A. Floris F. Mariani F. Aloisi F. Saffioti S.	France	Background: A 10-year experience of abdominal wall hernia repair performed with anterior tension-free mesh or plug technique under local anesthesia in end-stage renal failure patients submitted to continuous ambulatory peritoneal dialysis (CAPD) is described in order to assess the safety and effectiveness of this approach. Method(s): Between January 1993 and December 2002, 18 hernia repairs were …	English	Article	2004
Mesh plug repair for paraumbilical hernia.	Sinha S.N. Keith T.	United Kingdom	Background: The standard method of repair of paraumbilical hernia (PUH) is by the Mayo technique, using a double-breasted flap of the rectus sheath. The reproducibility of this technique in the hands of others is highly variable. The present study describes and evaluates the application of a Prolene mesh plug in the repair of PUH. The use of a mesh plug in hernia repair is not a new concept with …	English	Article	2004
Tension-free mesh repair of umbilical hernia as a day case using local anaesthesia.	Kurzer M. Belsham P.A. Kark A.E.	France	Background: Umbilical hernias are a common surgical problem with a high recurrence rate using conventional suture techniques. This prospective study examined the feasibility of tension-free mesh repair as a day case using local anaesthetic (LA) for all primary umbilical hernias. Method(s): Fifty-four patients (eight women) were operated on; 49 using LA. Through a periumbilical skin incision the m…	English	Article	2004
Umbilical hernia in adults: Day case local anaesthetic repair.	Menon V.S. Brown T.H.	India	Introduction: The waiting times for elective surgery of Umbilical hernia (UH) in adults are unacceptably long in some cases. During this period, irreducibility and strangulation are possible. We operate on adult patients under local anaesthesia (LA) as day cases to avoid this delay and describe our experience in this paper. Aim(s): The aims of our study were to look at the age and sex distributio…	English	Article	2003
Preperitoneal mesh repair of spigelian hernias under local anesthesia: Description and clinical evaluation of a new technique.	Malazgirt Z. Dervisoglu A. Polat C. Guneren E. Guven H. Akpolat T.	France	We report on a new method for the repair of spigelian hernia, in which we combined the step-by-step local anesthesia and open preperitoneal mesh repair techniques. After initial infiltration of local anesthetics, we incised the attenuated fascia and slightly enlarged the fascial defect to facilitate easy return of hernial content into the abdominal cavity. We injected preperitoneally, in a radial…	English	Article	2003
Anesthesia and surgical repair of aponeurotic hernias in ambulatory surgery.	Garcia-Urena M.A. Garcia M.V. Ruiz V.V. Carnero F.J. Huerta D.P. Jimenez M.S.C.	United Kingdom	The aim of this study was to evaluate our 5 year experience in the surgery of umbilical (UH) and epigastric hernias (EH) on an ambulatory basis. Sixty three point seven of UH (88/138) and 68.4% of EH (13/19) could be successfully operated in our ambulatory unit. Morbid obesity, ASA III-IV and insulin dependent diabetes were exclusion criteria. After a preoperative local anesthesia infiltration wi…	English	Article	2000
Ambulatory surgery in abdominal wall pathology: 7 years experience.	Herszage L. Dimasi L.L. Abait J.A. Damia O.P.A. Giuseppucci P. Mitru C.B.	United Kingdom	We present 2100 cases of abdominal wall pathology operated on under local anesthesia, in an ambulatory setting during the last 7 years. The pathology involved included: inguinal hernias (70%), umbilical hernias (8%) epigastric hernias (6%), ventrolateral hernias (1.6%), incisional hernias. (13.5%), abdominal wall tumors (0.5%), and tumors of the spermatic cord or round ligament, (0.4%). All the p…	English	Article	1999
Day case hernia repair under local versus general anaesthesia: Patient preferences.	Gnanalingham K.K. Budhoo M.	United Kingdom	In selected patients, day case herniorrhaphy has a similar clinical outcome but is more economical than in-patient care. Herniorrhaphy may be performed under local (LA) or general anaesthesia (GA). GA requires an anaesthetist and greater post-operative nursing care. A survey of 75 patients awaiting open hernia repair revealed that when allowed to make an 'informed choice', 91% of patients who wer…	English	Article	1998
Outpatient surgery of inguinal and crural hernias: A report on 468 cases.	Aureggi A. Virno F.	Italy	A personal series of 468 inguinal and crural hernias treated with local anesthesia and outpatient surgery is reported. The marked advantages of loco-regional anesthesia are stressed and the various surgical procedures used in the different conditions examined. Need for maximum reduction of suture tension is underlined. All patients of the series resumed immediate postoperative ambulation and a nu…	English	Article	1988
Safe herniorrhaphy under local anesthesia in 2,914 aged and poor risk patients. 18,061 Personal cases with one day hospitalization and unrestricted activity.	Bellis C.J.		Local anesthesia, polyester fiber mesh, and immediate resumption of unrestricted pre operative activity were employed in 2,914 aged and severely ill patients between the ages of 70 and 99 years undergoing herniorrhaphy without a single complication. These patients constituted part of a total number of 18,061 patients with inguinal, femoral, umbilical, epigastric, and incisional hernias, some of f…	English	Article	1976
Geriatric herniorrhaphy: a minor operation.	Iles J.D.H.		This paper describes the results of performing, over a recent 6 year period, 4,373 elective hernia operations on patients who were 66 years of age or older. Local infiltration anaesthesia was used in all but 64 of the operations, and the patients were assisted to their feet and walked from the operating table. No patients died in hospital and only 3 deaths subsequent to discharge could have been …	English	Article	1974
Hernia repair without disability.	Raffman R.A.		Large series of hernia repairs under local anesthesia with early hospital discharge and return to work have been reported. This report is from a 'country surgeon' working in a non teaching community hospital. His series, going back to 1962 comprises 136 patients in whom 194 groin hernias were repaired. Twenty nine patients were children and are excluded. This leaves 107 patients on whom 146 herni…	English	Article	1972
AN
Feasibility of Umbilical Hernia Repair Under Local Anesthesia and Monitored Anesthesia Care at a Veteran Affairs Hospital.	Loss L. Meier J. Phung T. Ordonez J. Huerta S.	United States	Background: Local anesthesia (LA) for open umbilical hernia tissue repair (OUHTR) is not widely utilized in academic centers in the United States. We hypothesize that LA for OUHTR is feasible in a veteran patient population. Method(s): From 2015 to 2019, 449 umbilical hernias were repaired at our institution utilizing a standardized technique in veteran patients. OUHTR was included in this analys…	English	Article	2022
Management of epigastric, umbilical, spigelian and small incisional hernia as a day case procedure: results of long-term follow-up after open preperitoneal flat mesh technique.	Galun D. Bogdanovic A. Bidzic N. Zivanovic M. Zuvela M.	Italy	Purpose: To investigate short and long-term outcome after the open preperitoneal flat mesh technique (OPFMT) for umbilical, epigastric, spigelian, small incisional and "port-site" hernia performed as a day case procedure. Method(s): We retrospectively analyzed records of patients who underwent OPFMT for umbilical, epigastric, Spigelian, small incisional and "port-site" hernia in ambulatory settin…	English	Article	2021
The darn technique for small (< 2 cm diameter) midline hernias.	Pawlak M. Newman M. de Beaux A.C. Tulloh B.	Italy	Purpose: Primary midline hernias arising in the linea alba are common. While mesh repair has been shown to reduce recurrence rates even in small hernias, many surgeons still use a suture repair for defects of less than 2 cm. The recent European and Americas Hernia Societies Guidelines recommended suture repair only for hernias smaller than 1 cm. A suture repair implies edge-to-edge or overlapping…	English	Article	2021
Repair of a medium-sized ventral hernia with the UltraPro Hernia System.	Yang S. Wu B. Wang Y. Yang L. Luo W. Lei W. Zhou Z.	Singapore	Mesh repairs are widely accepted as a suitable option for ventral hernia repair. Among the various devices and surgical approaches used for ventral hernia repair, the UltraPro Hernia System (UHS) is considered an effective method of open repair for patients with medium ventral hernia defects between 3 and 5 cm in diameter. However, few clinical studies on this system have been reported. We descri…	English	Article	2021
Local Anesthesia is Associated with Fewer Complications in Umbilical Hernia Repair in Frail Veterans.	Meier J. Berger M. Hogan T.P. Reisch J. Cullum C.M. Lee S.C. Skinner C.S. Zeh H. Brown C.J. Balentine C.J.	United States	Background: The optimal anesthesia modality for umbilical hernia repair is unclear. We hypothesized that using local rather than general anesthesia would be associated with improved outcomes, especially for frail patients. Method(s): We utilized the 1998-2018 Veterans Affairs Surgical Quality Improvement Program to identify patients who underwent elective, open umbilical hernia repair under gener…	English	Article	2021
Local anaesthetic repair of paraumbilical hernia as a safe option across a range of body mass indices.	Sadien I.D. Ho Y.M. Coveney E.	United Kingdom	INTRODUCTION: Local anaesthetic repair of paraumbilical hernia (PUH) is a commonly performed operation. The aim of this study was to investigate whether local anaesthesia (LA) repair of PUH was feasible in patients with a high body mass index (BMI) and whether BMI had an impact on patient reported pain scores. METHOD(S): Patients undergoing PUH repair under the care of single consultant in a dist…	English	Article	2020
Post-operative pain after laparoscopic ventral hernia repair, the impact of mesh soakage with bupivacaine solution versus normal saline solution: A randomised controlled trial (HAPPIEST Trial).	Chawla T. Shahzad N. Ahmad K. Ali J.F.	India	Background and Aims: Early postoperative pain after laparoscopic ventral hernia repair remains a concern for patients. Local application of anaesthetic agent in the surgical dissection area can potentially overcome this problem. The objective of this study was to evaluate the impact of soaking mesh in 0.5% bupivacaine solution as compared to normal saline solution on the post-operative pain. Meth…	English	Article	2020
Continuous local analgesia is effective in postoperative pain treatment after medium and large incisional hernia repair.	Gherghinescu M.C. Copotoiu C. Lazar A.E. Popa D. Mogoanta S.S. Molnar C.	France	Introduction: Incisional hernias are a frequent complication of laparotomy. Open surgery is still an option for the treatment of incisional hernias with medium and large wall defects. Major opioids are routinely used in the treatment of postoperative pain, with several side effects. Continuous local analgesia can be effective in postoperative pain management after various surgical interventions. …	English	Article	2017
Spread patterns and effectiveness for surgery after ultrasound-guided rectus sheath block in adult day-case patients scheduled for umbilical hernia repair.	Manassero A. Bossolasco M. Meineri M. Ugues S. Liarou C. Bertolaccini L.	India	Background and Aims: We conducted a prospective study to examine the local anesthetic (LA) spread and the effectiveness for surgical anesthesia of ultrasound (US)-guided rectus sheath block (RSB) in adult patients undergoing umbilical hernia repair. Material(s) and Method(s): Thirty patients received at T-10 level a bilateral US-guided injection of 20 mL levobupivacaine 0.375% + epinephrine 5 mug…	English	Article	2015
Spigelian hernia repair as a day-case procedure.	Zuvela M. Milicevic M. Galun D. Djuric-Stefanovic A. Bulajic P. Palibrk I.	France	Purpose: Only a few series of patients with a spigelian hernia managed on an outpatient basis have been reported in the literature. The aim of this prospective study was to evaluate the results of the elective spigelian hernia repair as an ambulatory procedure. Method(s): From June 2007 to June 2010, 8 patients with 9 spigelian hernias were electively operated on under local anesthesia as a day c…	English	Article	2013
Local anaesthetic repair of uncomplicated paraumbilical Hernia without sedation: Peri-operative pain and patient satisfaction.	Bennett P.C. Kumar B. Coveney E.C.	France	Purpose: Paraumbilical hernia (PUH) is a common condition that usually requires surgical repair. However, there is a dearth of literature on this surgery performed under local anaesthesia (LA) without the use of sedation. The aims of this study were to assess peri-operative pain and patient satisfaction in patients undergoing PUH repair using LA without sedation. Method(s): All patients having PU…	English	Article	2013
Background.	Anonymous	United Kingdom		English	Article	2012
Prosthetic repair of umbilical hernias in adults with local anesthesia in a day-case setting: A comprehensive report from a specialized hernia center.	Kulacoglu H. Yazicioglu D. Ozyaylali I.	France	Background Umbilical hernia is a common surgical problem. However, there seems to be a certain discrepancy between its importance and the attention it has eceived in the literature to date. This prospective study aimed to report a detailed analysis of prosthetic umbilical hernia repairs with local anesthesia in a day-case etting. Methods It was planned to enroll 100 consecutive patients who under…	English	Article	2012
Prospective randomized observer-blinded study comparing the analgesic efficacy of ultrasound-guided rectus sheath block and local anaesthetic infiltration for umbilical hernia repair.	Gurnaney H.G. Maxwell L.G. Kraemer F.W. Goebel T. Nance M.L. Ganesh A.	United Kingdom	Background. Umbilical hernia repair, a common day-surgery procedure in children, is associated with considerable postoperative discomfort. Possible modes of postoperative analgesia for umbilical hernia repair are rectus sheath block (RSB) and local anaesthetic infiltration of the surgical site (LAI). Methods. We undertook an observer-blinded, randomized, prospective, observational study to compar…	English	Article	2011
Open incisional hernia repair under local anaesthesia.	Donati M. Brancato G. Donati A.	Belgium	Background: The Authors give an accurate description of a method of incisional hernia repair with an open technique, under local anaesthesia. The aim of this work was to show the feasibility and safety of an open preperitoneal mesh technique, as well as giving a description of technical details and the results of incisional hernia repair under local anaesthesia. Method(s): Between January 1994 an…	English	Article	2010
Day hospital for incisional hernia repair: Selection criteria.	Donati M. Gandolfo L. Privitera A. Brancato G. Donati A.	Belgium	Aim: The authors report their experience with incisional hernia repair and set criteria for the safe performance of the procedure on a day hospital basis. Material(s) and Method(s): From January 1994 to July 2005, 29 day hospital procedures for incisional hernia were performed under local anaesthesia. Selection criteria included: a hernial defect < 10 cm, a reducible hernial sac and negative hist…	English	Article	2008
Management of Hernias in Pregnancy.	Buch K.E. Tabrizian P. Divino C.M.	United States	Background: Even though groin and umbilical hernias are rare in adult women, the rarer cases of pregnant women presenting with hernias create distinct challenges to treatment planning. The course of hernias in pregnant women, the effect of hernias on delivery, and the timing of elective herniorrhaphy have not been established. To date, there have been no published series establishing that postpar…	English	Article	2008
Paraumbilical block for umbilical herniorraphy.	Clarke F.K. Cassey J.G.	Australia	Background: Umbilical herniorraphy is a common paediatric surgery day case. Paraumbilical blocks have previously been reported to provide excellent analgesia for umbilical hernia repairs. Method(s): Local anaesthesia through a paraumbilical block was compared with local infiltration. Postoperative analgesic requirements were used to gauge the effectiveness of the techniques. Result(s): Patients r…	English	Article	2007
Infiltration of suture sites with local anesthesia for management of pain following laparoscopic ventral hernia repairs: a prospective randomized trial.	Bellows C.F. Berger D.H.	United States	BACKGROUND: Postoperative pain control after laparoscopic ventral hernia repairs remains a significant clinical problem. We sought to determine the pain-sparing efficacy of local anesthetic infiltrated into the abdominal wall wounds created by the placement of transabdominal sutures used to ensure adequate fixation of the mesh during laparoscopic ventral hernia repair. METHOD(S): Patients undergo…	English	Article	2006
Strangulated crural hernia with intestinal resection under local anaesthesia and repair with prosthetic material: A limit case?.	Campanelli G. Cavalli M. Pettinari D. Avesani E.C.	Italy	The use of prosthetic materials in the treatment of strangulated hernias in association with intestinal resection certainly represents a limit case. A potentially contaminated operating field is no doubt contraindicated to the placement of a prosthesis, but with an accurate preparation of the space, a perfect haemostasis, an optimal antibiotic treatment, it may then become feasible. A 90-year-old…	English	Article	2006
Plug-technique for small incisional hernia.	Privitera A. Brancato G. Donati M. Gandolfo L. Cavallaro G. Donati A.	Italy	OBJECTIVE: The authors report their experience with a new prosthetic technique for the repair of incisional hernia defects smaller than 3 cm. METHOD(S): From January 1995 to September 2002, 16 operations for small incisional hernias have been performed. Local anaesthesia was used in 12 out of 16 patients (75%). The repair was achieved by insertion of a polypropylene plug sutured to the margins of…	English	Article	2003
Anesthesia alternatives for hernia repair.	Anonymous	United States		English	Article	2003
Hernia surgery: "open" may be best option.	Anonymous	United States		English	Article	2004
Anterior tension-free repair under local anesthesia of abdominal wall hernias in continuous ambulatory peritoneal dialysis patients.	Gianetta E. Civalleri D. Serventi A. Floris F. Mariani F. Aloisi F. Saffioti S.	France	Background: A 10-year experience of abdominal wall hernia repair performed with anterior tension-free mesh or plug technique under local anesthesia in end-stage renal failure patients submitted to continuous ambulatory peritoneal dialysis (CAPD) is described in order to assess the safety and effectiveness of this approach. Method(s): Between January 1993 and December 2002, 18 hernia repairs were …	English	Article	2004
Mesh plug repair for paraumbilical hernia.	Sinha S.N. Keith T.	United Kingdom	Background: The standard method of repair of paraumbilical hernia (PUH) is by the Mayo technique, using a double-breasted flap of the rectus sheath. The reproducibility of this technique in the hands of others is highly variable. The present study describes and evaluates the application of a Prolene mesh plug in the repair of PUH. The use of a mesh plug in hernia repair is not a new concept with …	English	Article	2004
Tension-free mesh repair of umbilical hernia as a day case using local anaesthesia.	Kurzer M. Belsham P.A. Kark A.E.	France	Background: Umbilical hernias are a common surgical problem with a high recurrence rate using conventional suture techniques. This prospective study examined the feasibility of tension-free mesh repair as a day case using local anaesthetic (LA) for all primary umbilical hernias. Method(s): Fifty-four patients (eight women) were operated on; 49 using LA. Through a periumbilical skin incision the m…	English	Article	2004
Umbilical hernia in adults: Day case local anaesthetic repair.	Menon V.S. Brown T.H.	India	Introduction: The waiting times for elective surgery of Umbilical hernia (UH) in adults are unacceptably long in some cases. During this period, irreducibility and strangulation are possible. We operate on adult patients under local anaesthesia (LA) as day cases to avoid this delay and describe our experience in this paper. Aim(s): The aims of our study were to look at the age and sex distributio…	English	Article	2003
Preperitoneal mesh repair of spigelian hernias under local anesthesia: Description and clinical evaluation of a new technique.	Malazgirt Z. Dervisoglu A. Polat C. Guneren E. Guven H. Akpolat T.	France	We report on a new method for the repair of spigelian hernia, in which we combined the step-by-step local anesthesia and open preperitoneal mesh repair techniques. After initial infiltration of local anesthetics, we incised the attenuated fascia and slightly enlarged the fascial defect to facilitate easy return of hernial content into the abdominal cavity. We injected preperitoneally, in a radial…	English	Article	2003
Anesthesia and surgical repair of aponeurotic hernias in ambulatory surgery.	Garcia-Urena M.A. Garcia M.V. Ruiz V.V. Carnero F.J. Huerta D.P. Jimenez M.S.C.	United Kingdom	The aim of this study was to evaluate our 5 year experience in the surgery of umbilical (UH) and epigastric hernias (EH) on an ambulatory basis. Sixty three point seven of UH (88/138) and 68.4% of EH (13/19) could be successfully operated in our ambulatory unit. Morbid obesity, ASA III-IV and insulin dependent diabetes were exclusion criteria. After a preoperative local anesthesia infiltration wi…	English	Article	2000
Ambulatory surgery in abdominal wall pathology: 7 years experience.	Herszage L. Dimasi L.L. Abait J.A. Damia O.P.A. Giuseppucci P. Mitru C.B.	United Kingdom	We present 2100 cases of abdominal wall pathology operated on under local anesthesia, in an ambulatory setting during the last 7 years. The pathology involved included: inguinal hernias (70%), umbilical hernias (8%) epigastric hernias (6%), ventrolateral hernias (1.6%), incisional hernias. (13.5%), abdominal wall tumors (0.5%), and tumors of the spermatic cord or round ligament, (0.4%). All the p…	English	Article	1999
Day case hernia repair under local versus general anaesthesia: Patient preferences.	Gnanalingham K.K. Budhoo M.	United Kingdom	In selected patients, day case herniorrhaphy has a similar clinical outcome but is more economical than in-patient care. Herniorrhaphy may be performed under local (LA) or general anaesthesia (GA). GA requires an anaesthetist and greater post-operative nursing care. A survey of 75 patients awaiting open hernia repair revealed that when allowed to make an 'informed choice', 91% of patients who wer…	English	Article	1998	included inguinal, femoral, prambilical and incisional
Hernia repair in elderly patients.	Gianetta E. De Cian F. Cuneo S. Friedman D. Vitale B. Marinari G. Baschieri G. Camerini G.	United Kingdom	Background: This study evaluates a 5-year experience of the management of the most frequent abdominal wall hernias in an elderly population. Method(s): From April 1990 to December 1995, 231 inguinal, 12 femoral and seven umbilical hernias were repaired in 221 patients (mean age 74 (range 66-93) years). Concomitant diseases were present in 157 patients. A mesh repair was performed with 'tension-fr…	English	Article	1997
Postoperative analgesia and intraoperative inhalational anesthetic requirements during umbilical herniorrhaphy in children: Postincisional local infiltration versus preincisional caudal epidural block.	Tobias J.D.	United States	Study Objective: To determine the postoperative analgesic efficacy of, and the effects on, intraoperative inhalational anesthetic requirements of preincisional caudal epidural block versus postincisional infiltration of local anesthetic following umbilical herniorrhaphy in children. Design(s): Randomized, double-blind, prospective study. Setting(s): University medical center. Patient(s): 16 ASA s…	English	Article	1996
The effect of ketorolac as an adjuvant to local anaesthetic infiltration for analgesia in paediatric umbilical hernia surgery.	Graham S.G. Wandless J.G.	France	After umbilical hernia surgery, and wound infiltration with bupivacaine 0.5%, 17 children were given ketorolac 0.5 mg.kg-1, with 18 controls receiving only the wound infiltration. No child experienced severe pain, but moderate pain was noted in patients in both groups. Objective and subjective pain scores were not different statistically at any point up to the morning after surgery.	English	Article	1995
Patient evaluation and complications of day-case herniorrhaphy under local anaesthetic.	Davies A.H. Horrocks M.	United Kingdom		English	Article	1989	?inguinal
A radical approach to management of external hernias in Nigeria.	Alade R.B.	Nigeria	This is a review of 552 cases of hernias treated at the Adeoyo State Hospital Ibadan between January 1968 and October 1970. It highlights the significance of the use of local anaesthesia in the surgery of hernias, particularly those managed on outpatient basis. This method is of importance to doctors working single-handed in district hospitals in this country. It deals with the common complicatio…	English	Article	1976
Hernia repair, an out-patient procedure.	Barlovatz A.	United Kingdom		English	Article	1968
Hernia repair without disability.	Raffman R.A.		Large series of hernia repairs under local anesthesia with early hospital discharge and return to work have been reported. This report is from a 'country surgeon' working in a non teaching community hospital. His series, going back to 1962 comprises 136 patients in whom 194 groin hernias were repaired. Twenty nine patients were children and are excluded. This leaves 107 patients on whom 146 herni…	English	Article	1972
The surgical treatment of large incisional herniae using stainless steel wire.	Abel A.L. Clain A.		Incisional herniae are divided into 3 types. Those following midline incisions were commonest, those following oblique muscle-splitting incisions were rare, and those following transverse abdominal incisions were uncommon. A method of repair of the vertical incisional hernia is described. The use of endotracheal anaesthesia and relaxants was more or less routine although spinal anaesthesia was us…	English	Article	1960

## Sheet: Filtering selected papers
	MEDLINE
	BV
	Title	Authors	Journal	Country	Article type	Language	Year	Abstract
	Randomized clinical trial comparing suture and mesh repair of umbilical hernia in adults.	Arroyo A Garcia P Perez F Andreu J Candela F Calpena R	British Journal of Surgery	England	Clinical Trial Comparative Study Journal Article Randomized Controlled Trial	English	2001	BACKGROUND: Prosthetic repair has become the standard method for inguinal hernia and has excellent results. The question remains of whether the mesh technique could also improve results for umbilical defects. METHODS: The study was a randomized clinical trial comparing herniorrhaphy (primary suture) with hernioplasty (polypropylene mesh or plug) in 200 adult patients with a primary umbilical hern…
	Cost-effectiveness of primary abdominal wall hernia repair in a 364-bed provincial hospital of Spain.	Ibanez Rde M Al Saied SA Vallejo JA Canales JM Prieto CB Sotos FE	Hernia	France	Comparative Study Journal Article	English	2011	PURPOSE: Primary abdominal hernia is a prevalent condition that weighs heavily on human and financial health-care resources (e.g., 1.12% of the total budget of our hospital in 2008). Tension-free hernioplasty is the standard repair procedure, but the anesthetic technique varies, including local anesthesia with sedation (Lsed), regional (Reg), and general (Gen) anesthesia. As the cost-outcome rela…
	Open incisional hernia repair under local anaesthesia.	Donati M Brancato G Donati A	Acta Chirurgica Belgica	England	Comparative Study Journal Article	English	2010	BACKGROUND: The Authors give an accurate description of a method of incisional hernia repair with an open technique, under local anaesthesia. The aim of this work was to show the feasibility and safety of an open preperitoneal mesh technique, as well as giving a description of technical details and the results of incisional hernia repair under local anaesthesia. METHODS: Between January 1994 and …
	Spigelian hernia.	Campanelli G Pettinari D Nicolosi FM Avesani EC	Hernia	France	Comparative Study Journal Article	English	2005	UNLABELLED: We report on the evolution in concept and techniques that allowed us to improve the treatment of spigelian hernia, operable in day surgery in 90% of cases and through a preperitoneal and recently a preperitoneal and subfascial prosthetic repair (PHS). BACKGROUND DATA: We propose an innovative use of the PHS mesh for spigelian hernia repair. With this new implementation, we confront th…
	Prospective randomized observer-blinded study comparing the analgesic efficacy of ultrasound-guided rectus sheath block and local anaesthetic infiltration for umbilical hernia repair.	Gurnaney HG Maxwell LG Kraemer FW Goebel T Nance ML Ganesh A	British Journal of Anaesthesia	England	Comparative Study Journal Article Randomized Controlled Trial	English	2011	BACKGROUND: Umbilical hernia repair, a common day-surgery procedure in children, is associated with considerable postoperative discomfort. Possible modes of postoperative analgesia for umbilical hernia repair are rectus sheath block (RSB) and local anaesthetic infiltration of the surgical site (LAI). METHODS: We undertook an observer-blinded, randomized, prospective, observational study to compar…
	Local Anesthesia is Associated with Fewer Complications in Umbilical Hernia Repair in Frail Veterans.	Meier J Berger M Hogan TP Reisch J Cullum CM Lee SC Skinner CS Zeh H Brown CJ Balentine CJ	Journal of Surgical Research	United States	Comparative Study Journal Article Research Support, N.I.H., Extramural Research Support, Non-U.S. Gov't	English	2021	BACKGROUND: The optimal anesthesia modality for umbilical hernia repair is unclear. We hypothesized that using local rather than general anesthesia would be associated with improved outcomes, especially for frail patients. METHODS: We utilized the 1998-2018 Veterans Affairs Surgical Quality Improvement Program to identify patients who underwent elective, open umbilical hernia repair under general…
	Preperitoneal mesh repair of spigelian hernias under local anesthesia: description and clinical evaluation of a new technique.	Malazgirt Z Dervisoglu A Polat C Guneren E Guven H Akpolat T	Hernia	France	Evaluation Study Journal Article	English	2003	We report on a new method for the repair of spigelian hernia, in which we combined the step-by-step local anesthesia and open preperitoneal mesh repair techniques. After initial infiltration of local anesthetics, we incised the attenuated fascia and slightly enlarged the fascial defect to facilitate easy return of hernial content into the abdominal cavity. We injected preperitoneally, in a radial…
	Feasibility of Umbilical Hernia Repair Under Local Anesthesia and Monitored Anesthesia Care at a Veteran Affairs Hospital.	Loss L Meier J Phung T Ordonez J Huerta S	American Surgeon	United States	Journal Article	English	2022	BACKGROUND: Local anesthesia (LA) for open umbilical hernia tissue repair (OUHTR) is not widely utilized in academic centers in the United States. We hypothesize that LA for OUHTR is feasible in a veteran patient population. METHODS: From 2015 to 2019, 449 umbilical hernias were repaired at our institution utilizing a standardized technique in veteran patients. OUHTR was included in this analysis…
	The darn technique for small (< 2 cm diameter) midline hernias.	Pawlak M Newman M de Beaux AC Tulloh B	Hernia	France	Journal Article	English	2021	PURPOSE: Primary midline hernias arising in the linea alba are common. While mesh repair has been shown to reduce recurrence rates even in small hernias, many surgeons still use a suture repair for defects of less than 2 cm. The recent European and Americas Hernia Societies Guidelines recommended suture repair only for hernias smaller than 1 cm. A suture repair implies edge-to-edge or overlapping…
	Local anaesthetic repair of paraumbilical hernia as a safe option across a range of body mass indices.	Sadien ID Ho YM Coveney E	Annals of the Royal College of Surgeons of England	England	Journal Article	English	2020	INTRODUCTION: Local anaesthetic repair of paraumbilical hernia (PUH) is a commonly performed operation. The aim of this study was to investigate whether local anaesthesia (LA) repair of PUH was feasible in patients with a high body mass index (BMI) and whether BMI had an impact on patient reported pain scores. METHODS: Patients undergoing PUH repair under the care of single consultant in a distri…
	Local anaesthetic repair of uncomplicated paraumbilical hernia without sedation: peri-operative pain and patient satisfaction.	Bennett PC Kumar B Coveney EC	Hernia	France	Journal Article	English	2013	PURPOSE: Paraumbilical hernia (PUH) is a common condition that usually requires surgical repair. However, there is a dearth of literature on this surgery performed under local anaesthesia (LA) without the use of sedation. The aims of this study were to assess peri-operative pain and patient satisfaction in patients undergoing PUH repair using LA without sedation. METHODS: All patients having PUH …
	Spigelian hernia repair as a day-case procedure.	Zuvela M Milicevic M Galun D Djuric-Stefanovic A Bulajic P Palibrk I	Hernia	France	Journal Article	English	2013	PURPOSE: Only a few series of patients with a spigelian hernia managed on an outpatient basis have been reported in the literature. The aim of this prospective study was to evaluate the results of the elective spigelian hernia repair as an ambulatory procedure. METHODS: From June 2007 to June 2010, 8 patients with 9 spigelian hernias were electively operated on under local anesthesia as a day cas…
	Prosthetic repair of umbilical hernias in adults with local anesthesia in a day-case setting: a comprehensive report from a specialized hernia center.	Kulacoglu H Yazicioglu D Ozyaylali I	Hernia	France	Journal Article	English	2012	BACKGROUND: Umbilical hernia is a common surgical problem. However, there seems to be a certain discrepancy between its importance and the attention it has received in the literature to date. This prospective study aimed to report a detailed analysis of prosthetic umbilical hernia repairs with local anesthesia in a day-case setting. METHODS: It was planned to enroll 100 consecutive patients who u…
	Ambulatory hernia surgery under local anesthesia is feasible and safe in obese patients.	Acevedo A Leon J	Hernia	France	Journal Article	English	2010	Ambulatory hernia surgery under local anesthesia is becoming more widely used worldwide. Although many reports include obese patients, there are no studies that report specifically on the feasibility and safety of ambulatory hernia surgery in this category of patients. This paper documents our experience in this respect. The present investigation is an observational study performed at the CRS Her…
	Day hospital for incisional hernia repair: selection criteria.	Donati M Gandolfo L Privitera A Brancato G Donati A	Acta Chirurgica Belgica	England	Journal Article	English	2008	AIM: The authors report their experience with incisional hernia repair and set criteria for the safe performance of the procedure on a day hospital basis. MATERIALS AND METHODS: From January 1994 to July 2005, 29 day hospital procedures for incisional hernia were performed under local anaesthesia. Selection criteria included: a hernial defect < 10 cm, a reducible hernial sac and negative history …
	Mesh plug repair for paraumbilical hernia.	Sinha SN Keith T	Surgeon Journal of the Royal Colleges of Surgeons of Edinburgh & Ireland	Scotland	Journal Article	English	2004	BACKGROUND: The standard method of repair of paraumbilical hernia (PUH) is by the Mayo technique, using a double-breasted flap of the rectus sheath. The reproducibility of this technique in the hands of others is highly variable. The present study describes and evaluates the application of a Prolene mesh plug in the repair of PUH. The use of a mesh plug in hernia repair is not a new concept with …
	Anterior tension-free repair under local anesthesia of abdominal wall hernias in continuous ambulatory peritoneal dialysis patients.	Gianetta E Civalleri D Serventi A Floris F Mariani F Aloisi F Saffioti S	Hernia	France	Journal Article	English	2004	BACKGROUND: A 10-year experience of abdominal wall hernia repair performed with anterior tension-free mesh or plug technique under local anesthesia in end-stage renal failure patients submitted to continuous ambulatory peritoneal dialysis (CAPD) is described in order to assess the safety and effectiveness of this approach. METHODS: Between January 1993 and December 2002, 18 hernia repairs were pe…
	The treatment of Spigelian hernia with the Prolene Hernia System: notes on techniques.	Licheri S Pisano G Pintus M Erdas E Martinasco L Pomata M Daniele GM	Chirurgia Italiana	Italy	Journal Article	English	2004	Spigelian hernia repair techniques use prostheses both in the traditional and the videolaparoscopic approach; only in selected cases direct suturing of the parietal defect is performed. The aim of this study is to describe a technique that uses a device proposed specifically for inguinal hernias, but which has not yet been described in the literature, namely the Prolene Hernia System (P.H.S.). Ou…
	Tension-free mesh repair of umbilical hernia as a day case using local anaesthesia.	Kurzer M Belsham PA Kark AE	Hernia	France	Journal Article	English	2004	BACKGROUND: Umbilical hernias are a common surgical problem with a high recurrence rate using conventional suture techniques. This prospective study examined the feasibility of tension-free mesh repair as a day case using local anaesthetic (LA) for all primary umbilical hernias. METHOD: Fifty-four patients (eight women) were operated on; 49 using LA. Through a periumbilical skin incision the marg…
	Plug-technique for small incisional hernia.	Privitera A Brancato G Donati M Gandolfo L Cavallaro G Donati A	Annali Italiani di Chirurgia	Italy	Journal Article	English	2003	OBJECTIVE: The authors report their experience with a new prosthetic technique for the repair of incisional hernia defects smaller than 3 cm. METHODS: From January 1995 to September 2002, 16 operations for small incisional hernias have been performed. Local anaesthesia was used in 12 out of 16 patients (75%). The repair was achieved by insertion of a polypropylene plug sutured to the margins of t…
	Umbilical hernia in adults: day case local anaesthetic repair.	Menon VS Brown TH	Journal of Postgraduate Medicine	India	Journal Article	English	2003	INTRODUCTION: The waiting times for elective surgery of Umbilical hernia (UH) in adults are unacceptably long in some cases. During this period, irreducibility and strangulation are possible. We operate on adult patients under local anaesthesia (LA) as day cases to avoid this delay and describe our experience in this paper. AIMS: The aims of our study were to look at the age and sex distribution,…
	A prospective study of 1000 hernias: results of the Plymouth Hernia Service.	Kingsnorth AN Bowley DM Porter C	Annals of the Royal College of Surgeons of England	England	Journal Article	English	2003	BACKGROUND: A hernia service within a general hospital was prospectively evaluated to establish whether evidence-based protocols could deliver results comparable to those reported from specialist hernia clinics. METHODS: Protocols were devised according to established models. With the support of a nurse specialist, 1015 patients with inguinal hernia were treated. Quality-of-life analysis was unde…
	Hernia repair in elderly patients.	Gianetta E de Cian F Cuneo S Friedman D Vitale B Marinari G Baschieri G Camerini G	British Journal of Surgery	England	Journal Article	English	1997	BACKGROUND: This study evaluates a 5-year experience of the management of the most frequent abdominal wall hernias in an elderly population. METHODS: From April 1990 to December 1995, 231 inguinal, 12 femoral and seven umbilical hernias were repaired in 221 patients (mean age 74 (range 66-93) years). Concomitant diseases were present in 157 patients. A mesh repair was performed with 'tension-free…
	Short-stay hernia surgery with local analgesia.	Yerzingatsian KL	Tropical Doctor	England	Journal Article	English	1991	This article documents the management of hernia operations in a Zambian General Hospital. Over a period of 28 months between 1979 and 1982, 146 patients were operated upon; 16 were managed under a general anaesthetic, eight with ketamine hydrochloride and 22 with spinal analgesia. The rest--100 patients--underwent repair with local analgesia. There were two surgical readmissions; the few who were…
	AN
Exclude - children	A comparison of three different concentrations of levobupivacaine for caudal block in children.	Ivani G De Negri P Lonnqvist PA Eksborg S Mossetti V Grossetti R Italiano S Rosso F Tonetti F Codipietro L	Anesthesia & Analgesia	United States	Clinical Trial Comparative Study Journal Article Randomized Controlled Trial	English	2003	UNLABELLED: We investigated three different concentrations of levobupivacaine (0.125%, 0.20%, and 0.25%; n = 20 in each group) for caudal blockade in a prospective, randomized, observer-blinded fashion in children (1-7 yr) undergoing subumbilical surgery. The duration of postoperative analgesia was assessed as the time to first administration of supplemental analgesia (based on a Childrens and In…
Exclude - inguinal	Herniography: a prospective, randomized study between midline and left iliac fossa puncture techniques.	Nadkarni S Brown PW van Beek EJ Collins MC	Clinical Radiology	England	Clinical Trial Comparative Study Journal Article Randomized Controlled Trial	English	2001	AIM: To determine whether an optimal site of injection exists for herniography. MATERIALS AND METHODS: This was a prospective, randomized study of 93 consecutive patients who were referred for herniography over a period of 9 months. Patients underwent either a left iliac fossa (LIF) or midline puncture. Parameters assessed included initial adequate needle placement, complications, pain scores and…
Exclude - children	Postoperative analgesia and intraoperative inhalational anesthetic requirements during umbilical herniorrhaphy in children: postincisional local infiltration versus preincisional caudal epidural block.	Tobias JD	Journal of Clinical Anesthesia	United States	Clinical Trial Comparative Study Journal Article Randomized Controlled Trial	English	1996	STUDY OBJECTIVE: To determine the postoperative analgesic efficacy of, and the effects on, intraoperative inhalational anesthetic requirements of preincisional caudal epidural block versus postincisional infiltration of local anesthetic following umbilical herniorrhaphy in children. DESIGN: Randomized, double-blind, prospective study. SETTING: University medical center. PATIENTS: 16 ASA status I …
Exclude - children	Analgesic effect of clonidine added to bupivacaine 0.125% in paediatric caudal blockade.	Joshi W Connelly NR Freeman K Reuben SS	Paediatric Anaesthesia	France	Clinical Trial Journal Article Randomized Controlled Trial	English	2004	BACKGROUND: Caudals are a common method of providing pain relief in children undergoing surgery. Clonidine, an alpha(2) agonist, exhibits significant analgesic properties. The current investigation sought to determine whether caudal clonidine added to caudal bupivacaine would decrease pain in paediatric patients undergoing surgery. METHODS: Thirty-six children undergoing elective surgery were stu…
Exclude - children	The effect of ketorolac as an adjuvant to local anaesthetic infiltration for analgesia in paediatric umbilical hernia surgery.	Graham SG Wandless JG	Paediatric Anaesthesia	France	Clinical Trial Journal Article Randomized Controlled Trial	English	1995	After umbilical hernia surgery, and wound infiltration with bupivacaine 0.5%, 17 children were given ketorolac 0.5 mg.kg-1, with 18 controls receiving only the wound infiltration. No child experienced severe pain, but moderate pain was noted in patients in both groups. Objective and subjective pain scores were not different statistically at any point up to the morning after surgery.
Exclude - children	A new neurostimulator guided technique of rectus sheath block: study of feasibility and local anesthetic spread in children.	Albokrinov AA Perova-Sharonova VM Fesenko UA	Anestezjologia Intensywna Terapia	Poland	Comparative Study Controlled Clinical Trial Journal Article	English	2019	BACKGROUND: Rectus sheath block (RSB) is a valuable regional technique for abdominal wall midline analgesia. It can be used for a variety of surgical procedures such as midline laparotomy, umbilical and paraumbilical hernia repair, and laparoscopic surgery. Not all operating theatres, especially in low income countries, are equipped with ultrasound (US) scanners for carrying out US guided regiona…
	Cost-effectiveness of primary abdominal wall hernia repair in a 364-bed provincial hospital of Spain.	Ibanez Rde M Al Saied SA Vallejo JA Canales JM Prieto CB Sotos FE	Hernia	France	Comparative Study Journal Article	English	2011	PURPOSE: Primary abdominal hernia is a prevalent condition that weighs heavily on human and financial health-care resources (e.g., 1.12% of the total budget of our hospital in 2008). Tension-free hernioplasty is the standard repair procedure, but the anesthetic technique varies, including local anesthesia with sedation (Lsed), regional (Reg), and general (Gen) anesthesia. As the cost-outcome rela…
	Open incisional hernia repair under local anaesthesia.	Donati M Brancato G Donati A	Acta Chirurgica Belgica	England	Comparative Study Journal Article	English	2010	BACKGROUND: The Authors give an accurate description of a method of incisional hernia repair with an open technique, under local anaesthesia. The aim of this work was to show the feasibility and safety of an open preperitoneal mesh technique, as well as giving a description of technical details and the results of incisional hernia repair under local anaesthesia. METHODS: Between January 1994 and …
Exclude - children	Paraumbilical block for umbilical herniorraphy.	Clarke FK Cassey JG	ANZ Journal of Surgery	Australia	Comparative Study Journal Article	English	2007	BACKGROUND: Umbilical herniorraphy is a common paediatric surgery day case. Paraumbilical blocks have previously been reported to provide excellent analgesia for umbilical hernia repairs. METHODS: Local anaesthesia through a paraumbilical block was compared with local infiltration. Postoperative analgesic requirements were used to gauge the effectiveness of the techniques. RESULTS: Patients recei…
	Spigelian hernia.	Campanelli G Pettinari D Nicolosi FM Avesani EC	Hernia	France	Comparative Study Journal Article	English	2005	UNLABELLED: We report on the evolution in concept and techniques that allowed us to improve the treatment of spigelian hernia, operable in day surgery in 90% of cases and through a preperitoneal and recently a preperitoneal and subfascial prosthetic repair (PHS). BACKGROUND DATA: We propose an innovative use of the PHS mesh for spigelian hernia repair. With this new implementation, we confront th…
Exclude - postop analgesia	Continuous local analgesia is effective in postoperative pain treatment after medium and large incisional hernia repair.	Gherghinescu MC Copotoiu C Lazar AE Popa D Mogoanta SS Molnar C	Hernia	France	Comparative Study Journal Article Randomized Controlled Trial	English	2017	INTRODUCTION: Incisional hernias are a frequent complication of laparotomy. Open surgery is still an option for the treatment of incisional hernias with medium and large wall defects. Major opioids are routinely used in the treatment of postoperative pain, with several side effects. Continuous local analgesia can be effective in postoperative pain management after various surgical interventions. …
	Prospective randomized observer-blinded study comparing the analgesic efficacy of ultrasound-guided rectus sheath block and local anaesthetic infiltration for umbilical hernia repair.	Gurnaney HG Maxwell LG Kraemer FW Goebel T Nance ML Ganesh A	British Journal of Anaesthesia	England	Comparative Study Journal Article Randomized Controlled Trial	English	2011	BACKGROUND: Umbilical hernia repair, a common day-surgery procedure in children, is associated with considerable postoperative discomfort. Possible modes of postoperative analgesia for umbilical hernia repair are rectus sheath block (RSB) and local anaesthetic infiltration of the surgical site (LAI). METHODS: We undertook an observer-blinded, randomized, prospective, observational study to compar…
Exclude - postop analgesia	A pilot study of the rectus sheath block for pain control after umbilical hernia repair.	Isaac LA McEwen J Hayes JA Crawford MW	Paediatric Anaesthesia	France	Comparative Study Journal Article Randomized Controlled Trial	English	2006	BACKGROUND: Umbilical hernia repair, a common day surgery procedure in children, is associated with significant postoperative discomfort. The rectus sheath block may offer improved pain management following umbilical hernia repair. In this pilot study, we compared the efficacy of the rectus sheath block with that of our current standard practice--local anesthetic infiltration into the surgical wo…
	Local Anesthesia is Associated with Fewer Complications in Umbilical Hernia Repair in Frail Veterans.	Meier J Berger M Hogan TP Reisch J Cullum CM Lee SC Skinner CS Zeh H Brown CJ Balentine CJ	Journal of Surgical Research	United States	Comparative Study Journal Article Research Support, N.I.H., Extramural Research Support, Non-U.S. Gov't	English	2021	BACKGROUND: The optimal anesthesia modality for umbilical hernia repair is unclear. We hypothesized that using local rather than general anesthesia would be associated with improved outcomes, especially for frail patients. METHODS: We utilized the 1998-2018 Veterans Affairs Surgical Quality Improvement Program to identify patients who underwent elective, open umbilical hernia repair under general…
Exclude - review	Hernias: inguinal and incisional. [Review] [135 refs]	Kingsnorth A LeBlanc K	Lancet	England	Comparative Study Journal Article Review	English	2003	In the past decade hernia surgery has been challenged by two new technologies: by laparoscopy, which has attempted to change the traditional open operative techniques, and by prosthetic mesh, which has achieved much lower recurrence rates. The demand by health care providers for increasingly efficient and cost-effective surgery has resulted in modifications to pathways of care to encourage more w…
Exclude - review	Extraperitoneal laparoscopic hernia repair with local anesthesia. [Review] [22 refs]	Edelman DS Misiakos EP Moses K	Surgical Endoscopy	Germany	Comparative Study Journal Article Review	English	2001	BACKGROUND: This review aimed to compare laparoscopic preperitoneal herniorrhaphy (LPPH) using a laryngeal mask airway and local anesthesia with conventional open herniorrhaphy using similar anesthetic conditions. METHODS: A retrospective review of 238 hernia operations was conducted from October 1996 through September 1998. Laparoscopic preperitoneal hernia repairs with the patient under larynge…
	Over a thousand ambulatory hernia repairs in a primary care setting.	Dhumale R Tisdale J Barwell N	Annals of the Royal College of Surgeons of England	England	Evaluation Study Journal Article	English	2010	INTRODUCTION: This paper outlines the development and feasibility of a dedicated ambulatory primary care hernia service and examines the outcomes achieved during the period 1 March 2005 to 31 December 2008. PATIENTS AND METHODS: A prospective analysis of 1164 patients who underwent abdominal wall hernia repair at Probus Surgical Centre during the study period. The operations were carried out by t…
	Preperitoneal mesh repair of spigelian hernias under local anesthesia: description and clinical evaluation of a new technique.	Malazgirt Z Dervisoglu A Polat C Guneren E Guven H Akpolat T	Hernia	France	Evaluation Study Journal Article	English	2003	We report on a new method for the repair of spigelian hernia, in which we combined the step-by-step local anesthesia and open preperitoneal mesh repair techniques. After initial infiltration of local anesthetics, we incised the attenuated fascia and slightly enlarged the fascial defect to facilitate easy return of hernial content into the abdominal cavity. We injected preperitoneally, in a radial…
Exclude - postop analgesia	Post-operative pain after laparoscopic ventral hernia repair, the impact of mesh soakage with bupivacaine solution versus normal saline solution: A randomised controlled trial (HAPPIEST Trial).	Chawla T Shahzad N Ahmad K Ali JF	Journal of Minimal Access Surgery	India	Journal Article	English	2020	BACKGROUND AND AIMS: Early postoperative pain after laparoscopic ventral hernia repair remains a concern for patients. Local application of anaesthetic agent in the surgical dissection area can potentially overcome this problem. The objective of this study was to evaluate the impact of soaking mesh in 0.5% bupivacaine solution as compared to normal saline solution on the post-operative pain. METH…
	Feasibility of Umbilical Hernia Repair Under Local Anesthesia and Monitored Anesthesia Care at a Veteran Affairs Hospital.	Loss L Meier J Phung T Ordonez J Huerta S	American Surgeon	United States	Journal Article	English	2022	BACKGROUND: Local anesthesia (LA) for open umbilical hernia tissue repair (OUHTR) is not widely utilized in academic centers in the United States. We hypothesize that LA for OUHTR is feasible in a veteran patient population. METHODS: From 2015 to 2019, 449 umbilical hernias were repaired at our institution utilizing a standardized technique in veteran patients. OUHTR was included in this analysis…
	Repair of a medium-sized ventral hernia with the UltraPro Hernia System.	Yang S Wu B Wang Y Yang L Luo W Lei W Zhou Z	Surgery Today	Japan	Journal Article	English	2021	Mesh repairs are widely accepted as a suitable option for ventral hernia repair. Among the various devices and surgical approaches used for ventral hernia repair, the UltraPro Hernia System (UHS) is considered an effective method of open repair for patients with medium ventral hernia defects between 3 and 5 cm in diameter. However, few clinical studies on this system have been reported. We descri…
	The darn technique for small (< 2 cm diameter) midline hernias.	Pawlak M Newman M de Beaux AC Tulloh B	Hernia	France	Journal Article	English	2021	PURPOSE: Primary midline hernias arising in the linea alba are common. While mesh repair has been shown to reduce recurrence rates even in small hernias, many surgeons still use a suture repair for defects of less than 2 cm. The recent European and Americas Hernia Societies Guidelines recommended suture repair only for hernias smaller than 1 cm. A suture repair implies edge-to-edge or overlapping…
	Local anaesthetic repair of paraumbilical hernia as a safe option across a range of body mass indices.	Sadien ID Ho YM Coveney E	Annals of the Royal College of Surgeons of England	England	Journal Article	English	2020	INTRODUCTION: Local anaesthetic repair of paraumbilical hernia (PUH) is a commonly performed operation. The aim of this study was to investigate whether local anaesthesia (LA) repair of PUH was feasible in patients with a high body mass index (BMI) and whether BMI had an impact on patient reported pain scores. METHODS: Patients undergoing PUH repair under the care of single consultant in a distri…
Exclude - animal study	Analgesic efficacy of an intravenous constant rate infusion of a morphine-lidocaine-ketamine combination in Holstein calves undergoing umbilical herniorrhaphy.	Hartnack AK Niehaus AJ Lakritz J Coetzee JF Kleinhenz MD	American Journal of Veterinary Research	United States	Journal Article	English	2020	OBJECTIVE: To assess the analgesic efficacy of an IV constant rate infusion (CRI) of a morphine-lidocaine-ketamine (MLK) combination in calves undergoing umbilical herniorrhaphy. ANIMALS: 20 weaned Holstein calves with umbilical hernias. PROCEDURES: Calves were randomly assigned to receive a CRI of an MLK solution (0.11 mL/kg/h; morphine, 4.8 mug/kg/h; lidocaine, 2.1 mg/kg/h; and ketamine, 0.42 m…
Exclude - animal study	Pharmacokinetics of an intravenous constant rate infusion of a morphine-lidocaine-ketamine combination in Holstein calves undergoing umbilical herniorrhaphy.	Hartnack AK Niehaus AJ Lakritz J Coetzee JF Kleinhenz MD	American Journal of Veterinary Research	United States	Journal Article	English	2020	OBJECTIVE: To describe the pharmacokinetics of morphine, lidocaine, and ketamine associated with IV administration of a constant rate infusion (CRI) of a morphine-lidocaine-ketamine (MLK) combination to calves undergoing umbilical herniorrhaphy. ANIMALS: 20 weaned Holstein calves with umbilical hernias. PROCEDURES: Calves were randomly assigned to receive a CRI of an MLK solution (0.11 mL/kg/h; m…
Exclude - children	In children undergoing umbilical hernia repair is rectus sheath block effective at reducing post-operative pain? Best evidence topic (bet).	Rajwani KM Butler S Mahomed A	International Journal Of Surgery	England	Journal Article	English	2014	A best evidence topic was constructed according to a structured protocol. The question addressed was: In children undergoing umbilical hernia repair is a rectus sheath block (RSB) better than local anaesthetic infiltration of the surgical site, at reducing post-operative pain? From a total of 34 papers, three studies provided the best available evidence on this topic. One randomised clinical tria…
	Local anaesthetic repair of uncomplicated paraumbilical hernia without sedation: peri-operative pain and patient satisfaction.	Bennett PC Kumar B Coveney EC	Hernia	France	Journal Article	English	2013	PURPOSE: Paraumbilical hernia (PUH) is a common condition that usually requires surgical repair. However, there is a dearth of literature on this surgery performed under local anaesthesia (LA) without the use of sedation. The aims of this study were to assess peri-operative pain and patient satisfaction in patients undergoing PUH repair using LA without sedation. METHODS: All patients having PUH …
	Spigelian hernia repair as a day-case procedure.	Zuvela M Milicevic M Galun D Djuric-Stefanovic A Bulajic P Palibrk I	Hernia	France	Journal Article	English	2013	PURPOSE: Only a few series of patients with a spigelian hernia managed on an outpatient basis have been reported in the literature. The aim of this prospective study was to evaluate the results of the elective spigelian hernia repair as an ambulatory procedure. METHODS: From June 2007 to June 2010, 8 patients with 9 spigelian hernias were electively operated on under local anesthesia as a day cas…
	Prosthetic repair of umbilical hernias in adults with local anesthesia in a day-case setting: a comprehensive report from a specialized hernia center.	Kulacoglu H Yazicioglu D Ozyaylali I	Hernia	France	Journal Article	English	2012	BACKGROUND: Umbilical hernia is a common surgical problem. However, there seems to be a certain discrepancy between its importance and the attention it has received in the literature to date. This prospective study aimed to report a detailed analysis of prosthetic umbilical hernia repairs with local anesthesia in a day-case setting. METHODS: It was planned to enroll 100 consecutive patients who u…
	Ambulatory hernia surgery under local anesthesia is feasible and safe in obese patients.	Acevedo A Leon J	Hernia	France	Journal Article	English	2010	Ambulatory hernia surgery under local anesthesia is becoming more widely used worldwide. Although many reports include obese patients, there are no studies that report specifically on the feasibility and safety of ambulatory hernia surgery in this category of patients. This paper documents our experience in this respect. The present investigation is an observational study performed at the CRS Her…
	Day hospital for incisional hernia repair: selection criteria.	Donati M Gandolfo L Privitera A Brancato G Donati A	Acta Chirurgica Belgica	England	Journal Article	English	2008	AIM: The authors report their experience with incisional hernia repair and set criteria for the safe performance of the procedure on a day hospital basis. MATERIALS AND METHODS: From January 1994 to July 2005, 29 day hospital procedures for incisional hernia were performed under local anaesthesia. Selection criteria included: a hernial defect < 10 cm, a reducible hernial sac and negative history …
	Anterior tension-free repair under local anesthesia of abdominal wall hernias in continuous ambulatory peritoneal dialysis patients.	Gianetta E Civalleri D Serventi A Floris F Mariani F Aloisi F Saffioti S	Hernia	France	Journal Article	English	2004	BACKGROUND: A 10-year experience of abdominal wall hernia repair performed with anterior tension-free mesh or plug technique under local anesthesia in end-stage renal failure patients submitted to continuous ambulatory peritoneal dialysis (CAPD) is described in order to assess the safety and effectiveness of this approach. METHODS: Between January 1993 and December 2002, 18 hernia repairs were pe…
	Tension-free mesh repair of umbilical hernia as a day case using local anaesthesia.	Kurzer M Belsham PA Kark AE	Hernia	France	Journal Article	English	2004	BACKGROUND: Umbilical hernias are a common surgical problem with a high recurrence rate using conventional suture techniques. This prospective study examined the feasibility of tension-free mesh repair as a day case using local anaesthetic (LA) for all primary umbilical hernias. METHOD: Fifty-four patients (eight women) were operated on; 49 using LA. Through a periumbilical skin incision the marg…
	Plug-technique for small incisional hernia.	Privitera A Brancato G Donati M Gandolfo L Cavallaro G Donati A	Annali Italiani di Chirurgia	Italy	Journal Article	English	2003	OBJECTIVE: The authors report their experience with a new prosthetic technique for the repair of incisional hernia defects smaller than 3 cm. METHODS: From January 1995 to September 2002, 16 operations for small incisional hernias have been performed. Local anaesthesia was used in 12 out of 16 patients (75%). The repair was achieved by insertion of a polypropylene plug sutured to the margins of t…
Exclude - groin	Anesthesia for groin hernia surgery.	Amado WJ	Surgical Clinics of North America	United States	Journal Article	English	2003	Just as surgeons disagree about which is the best type of hernia repair, anesthesiologists disagree on which is the best anesthetic. Well-known and respected clinicians have used each of the techniques to produce anesthetics that, in terms of safety and dependable, speedy discharge, would have seemed impossible 15 years ago. I have mentioned problems, some more serious than others, with each of t…
	Umbilical hernia in adults: day case local anaesthetic repair.	Menon VS Brown TH	Journal of Postgraduate Medicine	India	Journal Article	English	2003	INTRODUCTION: The waiting times for elective surgery of Umbilical hernia (UH) in adults are unacceptably long in some cases. During this period, irreducibility and strangulation are possible. We operate on adult patients under local anaesthesia (LA) as day cases to avoid this delay and describe our experience in this paper. AIMS: The aims of our study were to look at the age and sex distribution,…
Exclude - inguinal	Analgesia-sedation for day-case inguinal hernia repair. A review of patient acceptance and morbidity.	McFarlane ME	West Indian Medical Journal	Jamaica	Journal Article	English	2000	The objective of this study was to determine whether analgesia-sedation improved patient acceptance of day-case herniorrhaphy and to evaluate the extent of patient morbidity. A total of 98 patients (mean age 34 years, range 17-75 years) were studied before and after herniorrhaphy to determine their response to the procedure. All patients were unpremedicated and underwent herniorrhaphy using a Bas…
	Hernia repair in elderly patients.	Gianetta E de Cian F Cuneo S Friedman D Vitale B Marinari G Baschieri G Camerini G	British Journal of Surgery	England	Journal Article	English	1997	BACKGROUND: This study evaluates a 5-year experience of the management of the most frequent abdominal wall hernias in an elderly population. METHODS: From April 1990 to December 1995, 231 inguinal, 12 femoral and seven umbilical hernias were repaired in 221 patients (mean age 74 (range 66-93) years). Concomitant diseases were present in 157 patients. A mesh repair was performed with 'tension-free…
Exclude - open/lap	Open vs laparoscopic hernia repair. Analysis of costs, charges, and outcomes.	Schurz JW Arregui ME Hammond JC	Surgical Endoscopy	Germany	Journal Article	English	1995
	Short-stay hernia surgery with local analgesia.	Yerzingatsian KL	Tropical Doctor	England	Journal Article	English	1991	This article documents the management of hernia operations in a Zambian General Hospital. Over a period of 28 months between 1979 and 1982, 146 patients were operated upon; 16 were managed under a general anaesthetic, eight with ketamine hydrochloride and 22 with spinal analgesia. The rest--100 patients--underwent repair with local analgesia. There were two surgical readmissions; the few who were…
Can't locate	Hernia repair, an out-patient procedure.	Barlovatz A	Transactions of the Royal Society of Tropical Medicine & Hygiene	England	Journal Article	English	1968
Exclude - postop analgesia	Pain control after umbilical hernia repair: how difficult can we make it?.	Warner BW	JAMA Surgery	United States	Journal Article Comment	English	2013
Exclude - inguinal	Postoperative analgesia requirements at home after inguinal hernia repair: effects of wound infiltration on postoperative pain.	Ausems ME Hulsewe KW Hooymans PM Hoofwijk AG	Anaesthesia	England	Journal Article Randomized Controlled Trial	English	2007	The aim of this study was to evaluate our postoperative pain protocol after ambulatory herniorrhaphy and to determine how infiltration with local anaesthetics would add to our management of postoperative pain. Two groups of 60 patients, scheduled for herniorrhaphy, received wound infiltration with 20 ml levobupivacaine 0.5% or saline 0.9%. Postoperatively, the patients regulated their own analges…
Exclude - all had GA	Effect of adding midazolam to bupivacaine during rectus sheath block: a randomised controlled trial.	Ammar A Mahmoud K Kasemy Z	Acta Anaesthesiologica Scandinavica	England	Journal Article Randomized Controlled Trial Research Support, Non-U.S. Gov't	English	2018	BACKGROUND: Various adjuvants have been tried to improve quality and increase duration of local anaesthetics during various nerve blocks. We aimed to evaluate the effect of adding midazolam to bupivacaine on rectus sheath (RS) block in patients undergoing umbilical or epigastric hernia repair. METHODS: In all, 60 adult patients were divided into two equal groups, each group included 30 patients. …
Exclude - lap	Periprosthetic Anesthetic for Postoperative Pain After Laparoscopic Ventral Hernia Repair: A Randomized Clinical Trial.	Gough AE Chang S Reddy S Ferrigno L Zerey M Grotts J Yim S Thoman DS	JAMA Surgery	United States	Journal Article Randomized Controlled Trial Research Support, Non-U.S. Gov't	English	2015	IMPORTANCE: Laparoscopic ventral hernia repair (LVHR) using mesh is a well-established intervention for ventral hernia, but pain control can be challenging. OBJECTIVE: To determine whether instillation of a long-acting local anesthetic between the mesh and the peritoneum after LVHR reduces pain or narcotic requirements. DESIGN, SETTING, AND PARTICIPANTS: A prospective, double-blind, randomized cl…
	EMBASE
	BV
	Title	Authors	Country	Abstract	Language	Article type	Year
	Feasibility of Umbilical Hernia Repair Under Local Anesthesia and Monitored Anesthesia Care at a Veteran Affairs Hospital.	Loss L. Meier J. Phung T. Ordonez J. Huerta S.	United States	Background: Local anesthesia (LA) for open umbilical hernia tissue repair (OUHTR) is not widely utilized in academic centers in the United States. We hypothesize that LA for OUHTR is feasible in a veteran patient population. Method(s): From 2015 to 2019, 449 umbilical hernias were repaired at our institution utilizing a standardized technique in veteran patients. OUHTR was included in this analys…	English	Article	2022
	Management of epigastric, umbilical, spigelian and small incisional hernia as a day case procedure: results of long-term follow-up after open preperitoneal flat mesh technique.	Galun D. Bogdanovic A. Bidzic N. Zivanovic M. Zuvela M.	Italy	Purpose: To investigate short and long-term outcome after the open preperitoneal flat mesh technique (OPFMT) for umbilical, epigastric, spigelian, small incisional and "port-site" hernia performed as a day case procedure. Method(s): We retrospectively analyzed records of patients who underwent OPFMT for umbilical, epigastric, Spigelian, small incisional and "port-site" hernia in ambulatory settin…	English	Article	2021
	The darn technique for small (< 2 cm diameter) midline hernias.	Pawlak M. Newman M. de Beaux A.C. Tulloh B.	Italy	Purpose: Primary midline hernias arising in the linea alba are common. While mesh repair has been shown to reduce recurrence rates even in small hernias, many surgeons still use a suture repair for defects of less than 2 cm. The recent European and Americas Hernia Societies Guidelines recommended suture repair only for hernias smaller than 1 cm. A suture repair implies edge-to-edge or overlapping…	English	Article	2021
	Repair of a medium-sized ventral hernia with the UltraPro Hernia System.	Yang S. Wu B. Wang Y. Yang L. Luo W. Lei W. Zhou Z.	Singapore	Mesh repairs are widely accepted as a suitable option for ventral hernia repair. Among the various devices and surgical approaches used for ventral hernia repair, the UltraPro Hernia System (UHS) is considered an effective method of open repair for patients with medium ventral hernia defects between 3 and 5 cm in diameter. However, few clinical studies on this system have been reported. We descri…	English	Article	2021
	Method of ventral hernia repair: Our experience.	Shah K. Jain A. Gurjar V. Shah A.	India	Background: Ventral hernias result from weakness in the musculofascial layer of the anterior abdominal wall. Ventral hernia can be operated through open or laparoscopic approach. Moreover, there are various options available for mesh placement during the repair. We here report our experience in surgical management of ventral hernias along with review of published literature along with laparoscopi…	English	Article	2021
	Local Anesthesia is Associated with Fewer Complications in Umbilical Hernia Repair in Frail Veterans.	Meier J. Berger M. Hogan T.P. Reisch J. Cullum C.M. Lee S.C. Skinner C.S. Zeh H. Brown C.J. Balentine C.J.	United States	Background: The optimal anesthesia modality for umbilical hernia repair is unclear. We hypothesized that using local rather than general anesthesia would be associated with improved outcomes, especially for frail patients. Method(s): We utilized the 1998-2018 Veterans Affairs Surgical Quality Improvement Program to identify patients who underwent elective, open umbilical hernia repair under gener…	English	Article	2021
	Local anaesthetic repair of paraumbilical hernia as a safe option across a range of body mass indices.	Sadien I.D. Ho Y.M. Coveney E.	United Kingdom	INTRODUCTION: Local anaesthetic repair of paraumbilical hernia (PUH) is a commonly performed operation. The aim of this study was to investigate whether local anaesthesia (LA) repair of PUH was feasible in patients with a high body mass index (BMI) and whether BMI had an impact on patient reported pain scores. METHOD(S): Patients undergoing PUH repair under the care of single consultant in a dist…	English	Article	2020
Exclude - inguinal	Feasibility of a Local Anesthesia Program for Inguinal Hernia Repair at a Veteran Affairs Hospital.	Loss L. Meier J. Ordonez J.E. Phung T. Balentine C. Zhu H. Huerta S.	United States	Background: Local anesthesia (LA) for open inguinal hernia repair (OIHR) is not widely used in the United States. An LA program for OIHR was initiated at the Dallas Veteran Affairs Medical Center in 2015. We hypothesize that outcomes under LA for OIHR are similar to general anesthesia with adequate patient satisfaction. Method(s): A total of 1422 groin hernias were performed by a single surgeon u…	English	Article	2020
	Effect of adding midazolam to bupivacaine during rectus sheath block: a randomised controlled trial.	Ammar A. Mahmoud K. Kasemy Z.	Denmark	Background: Various adjuvants have been tried to improve quality and increase duration of local anaesthetics during various nerve blocks. We aimed to evaluate the effect of adding midazolam to bupivacaine on rectus sheath (RS) block in patients undergoing umbilical or epigastric hernia repair. Method(s): In all, 60 adult patients were divided into two equal groups, each group included 30 patients…	English	Article	2018
	The dome procedure: a new technique for the reconstruction of the umbilicus.	Senturk S. Ozkan A. Gemici K. Efe D.	France	Purpose: The absence of the umbilicus is, in essence, an aesthetic deformity of the abdominal wall. The goal of reconstructing the umbilicus is to obtain a natural, three-dimensional appearance. In this study, we present a new technique called the "dome procedure" for the reconstruction of the umbilicus. Method(s): This procedure can be applied under local anaesthesia on an outpatient basis and t…	English	Article	2016
	Spread patterns and effectiveness for surgery after ultrasound-guided rectus sheath block in adult day-case patients scheduled for umbilical hernia repair.	Manassero A. Bossolasco M. Meineri M. Ugues S. Liarou C. Bertolaccini L.	India	Background and Aims: We conducted a prospective study to examine the local anesthetic (LA) spread and the effectiveness for surgical anesthesia of ultrasound (US)-guided rectus sheath block (RSB) in adult patients undergoing umbilical hernia repair. Material(s) and Method(s): Thirty patients received at T-10 level a bilateral US-guided injection of 20 mL levobupivacaine 0.375% + epinephrine 5 mug…	English	Article	2015
	Hernia surgery in Nyeri Provincial General Hospital, Kenya: Our 6 year experience.	Waweru J. Barasa M. Mwenda A.S. Mwago J.	Kenya	Introduction: Hernia is a common surgical condition world over. Much of hernia surgery in Africa is carried out as an emergency while elective procedures are few. Knowledge of the burden of hernia disease would facilitate optimal resource allocation. Method(s): A retrospective audit between 2007 and 2012 was carried out in Nyeri Provincial General Hospital. Result(s): Hernia surgery accounted for…	English	Article	2014
	Spigelian hernia repair as a day-case procedure.	Zuvela M. Milicevic M. Galun D. Djuric-Stefanovic A. Bulajic P. Palibrk I.	France	Purpose: Only a few series of patients with a spigelian hernia managed on an outpatient basis have been reported in the literature. The aim of this prospective study was to evaluate the results of the elective spigelian hernia repair as an ambulatory procedure. Method(s): From June 2007 to June 2010, 8 patients with 9 spigelian hernias were electively operated on under local anesthesia as a day c…	English	Article	2013
	Local anaesthetic repair of uncomplicated paraumbilical Hernia without sedation: Peri-operative pain and patient satisfaction.	Bennett P.C. Kumar B. Coveney E.C.	France	Purpose: Paraumbilical hernia (PUH) is a common condition that usually requires surgical repair. However, there is a dearth of literature on this surgery performed under local anaesthesia (LA) without the use of sedation. The aims of this study were to assess peri-operative pain and patient satisfaction in patients undergoing PUH repair using LA without sedation. Method(s): All patients having PU…	English	Article	2013
	Outpatient simultaneous repair of ventral and groin hernias in local anesthesia: Case Report.	Ozyaylali I. Yazicioglu D. Kulacoglu H.	Croatia	Umbilical and epigastric hernias are occasionally seen in patients with groin hernias, however, there is almost no published evidence about their simultaneous repair. In a 3-year period, 10 patients were subjected to simultaneous repair of groin hernias (7 unilateral, 2 bilateral inguinal and 1 femoral) and ventral hernias (7 primary, 2 recurrent umbilical and 1 epigastric) with local infiltratio…	English	Article	2012
	Prosthetic repair of umbilical hernias in adults with local anesthesia in a day-case setting: A comprehensive report from a specialized hernia center.	Kulacoglu H. Yazicioglu D. Ozyaylali I.	France	Background Umbilical hernia is a common surgical problem. However, there seems to be a certain discrepancy between its importance and the attention it has eceived in the literature to date. This prospective study aimed to report a detailed analysis of prosthetic umbilical hernia repairs with local anesthesia in a day-case etting. Methods It was planned to enroll 100 consecutive patients who under…	English	Article	2012
	Cost-effectiveness of primary abdominal wall hernia repair in a 364-bed provincial hospital of Spain.	De Miguel Ibanez R. Nahban Al Saied S.A. Alonso Vallejo J. Rodriguez Canales J.M. Blanco Prieto C. Escribano Sotos F.	France	Purpose: Primary abdominal hernia is a prevalent condition that weighs heavily on human and financial health-care resources (e.g., 1.12% of the total budget of our hospital in 2008). Tension-free hernioplasty is the standard repair procedure, but the anesthetic technique varies, including local anesthesia with sedation (Lsed), regional (Reg), and general (Gen) anesthesia. As the cost-outcome rela…	English	Article	2011
	Over a thousand ambulatory hernia repairs in a primary care setting.	Dhumale R. Tisdale J. Barwell N.	United Kingdom	INTRODUCTION: This paper outlines the development and feasibility of a dedicated ambulatory primary care hernia service and examines the outcomes achieved during the period 1 March 2005 to 31 December 2008. PATIENTS AND METHODS: A prospective analysis of 1164 patients who underwent abdominal wall hernia repair at Probus Surgical Centre during the study period. The operations were carried out by t…	English	Article	2010
	Open incisional hernia repair under local anaesthesia.	Donati M. Brancato G. Donati A.	Belgium	Background: The Authors give an accurate description of a method of incisional hernia repair with an open technique, under local anaesthesia. The aim of this work was to show the feasibility and safety of an open preperitoneal mesh technique, as well as giving a description of technical details and the results of incisional hernia repair under local anaesthesia. Method(s): Between January 1994 an…	English	Article	2010
	Ambulatory hernia surgery under local anesthesia is feasible and safe in obese patients.	Acevedo A. Leon J.	France	Ambulatory hernia surgery under local anesthesia is becoming more widely used worldwide. Although many reports include obese patients, there are no studies that report specifically on the feasibility and safety of ambulatory hernia surgery in this category of patients. This paper documents our experience in this respect. The present investigation is an observational study performed at the CRS Her…	English	Article	2010
	Plug-technique for small incisional hernia.	Privitera A. Brancato G. Donati M. Gandolfo L. Cavallaro G. Donati A.	Italy	OBJECTIVE: The authors report their experience with a new prosthetic technique for the repair of incisional hernia defects smaller than 3 cm. METHOD(S): From January 1995 to September 2002, 16 operations for small incisional hernias have been performed. Local anaesthesia was used in 12 out of 16 patients (75%). The repair was achieved by insertion of a polypropylene plug sutured to the margins of…	English	Article	2003
	Anterior tension-free repair under local anesthesia of abdominal wall hernias in continuous ambulatory peritoneal dialysis patients.	Gianetta E. Civalleri D. Serventi A. Floris F. Mariani F. Aloisi F. Saffioti S.	France	Background: A 10-year experience of abdominal wall hernia repair performed with anterior tension-free mesh or plug technique under local anesthesia in end-stage renal failure patients submitted to continuous ambulatory peritoneal dialysis (CAPD) is described in order to assess the safety and effectiveness of this approach. Method(s): Between January 1993 and December 2002, 18 hernia repairs were …	English	Article	2004
	Mesh plug repair for paraumbilical hernia.	Sinha S.N. Keith T.	United Kingdom	Background: The standard method of repair of paraumbilical hernia (PUH) is by the Mayo technique, using a double-breasted flap of the rectus sheath. The reproducibility of this technique in the hands of others is highly variable. The present study describes and evaluates the application of a Prolene mesh plug in the repair of PUH. The use of a mesh plug in hernia repair is not a new concept with …	English	Article	2004
	Tension-free mesh repair of umbilical hernia as a day case using local anaesthesia.	Kurzer M. Belsham P.A. Kark A.E.	France	Background: Umbilical hernias are a common surgical problem with a high recurrence rate using conventional suture techniques. This prospective study examined the feasibility of tension-free mesh repair as a day case using local anaesthetic (LA) for all primary umbilical hernias. Method(s): Fifty-four patients (eight women) were operated on; 49 using LA. Through a periumbilical skin incision the m…	English	Article	2004
	Umbilical hernia in adults: Day case local anaesthetic repair.	Menon V.S. Brown T.H.	India	Introduction: The waiting times for elective surgery of Umbilical hernia (UH) in adults are unacceptably long in some cases. During this period, irreducibility and strangulation are possible. We operate on adult patients under local anaesthesia (LA) as day cases to avoid this delay and describe our experience in this paper. Aim(s): The aims of our study were to look at the age and sex distributio…	English	Article	2003
	Preperitoneal mesh repair of spigelian hernias under local anesthesia: Description and clinical evaluation of a new technique.	Malazgirt Z. Dervisoglu A. Polat C. Guneren E. Guven H. Akpolat T.	France	We report on a new method for the repair of spigelian hernia, in which we combined the step-by-step local anesthesia and open preperitoneal mesh repair techniques. After initial infiltration of local anesthetics, we incised the attenuated fascia and slightly enlarged the fascial defect to facilitate easy return of hernial content into the abdominal cavity. We injected preperitoneally, in a radial…	English	Article	2003
	Anesthesia and surgical repair of aponeurotic hernias in ambulatory surgery.	Garcia-Urena M.A. Garcia M.V. Ruiz V.V. Carnero F.J. Huerta D.P. Jimenez M.S.C.	United Kingdom	The aim of this study was to evaluate our 5 year experience in the surgery of umbilical (UH) and epigastric hernias (EH) on an ambulatory basis. Sixty three point seven of UH (88/138) and 68.4% of EH (13/19) could be successfully operated in our ambulatory unit. Morbid obesity, ASA III-IV and insulin dependent diabetes were exclusion criteria. After a preoperative local anesthesia infiltration wi…	English	Article	2000
	Ambulatory surgery in abdominal wall pathology: 7 years experience.	Herszage L. Dimasi L.L. Abait J.A. Damia O.P.A. Giuseppucci P. Mitru C.B.	United Kingdom	We present 2100 cases of abdominal wall pathology operated on under local anesthesia, in an ambulatory setting during the last 7 years. The pathology involved included: inguinal hernias (70%), umbilical hernias (8%) epigastric hernias (6%), ventrolateral hernias (1.6%), incisional hernias. (13.5%), abdominal wall tumors (0.5%), and tumors of the spermatic cord or round ligament, (0.4%). All the p…	English	Article	1999
	Day case hernia repair under local versus general anaesthesia: Patient preferences.	Gnanalingham K.K. Budhoo M.	United Kingdom	In selected patients, day case herniorrhaphy has a similar clinical outcome but is more economical than in-patient care. Herniorrhaphy may be performed under local (LA) or general anaesthesia (GA). GA requires an anaesthetist and greater post-operative nursing care. A survey of 75 patients awaiting open hernia repair revealed that when allowed to make an 'informed choice', 91% of patients who wer…	English	Article	1998
	Outpatient surgery of inguinal and crural hernias: A report on 468 cases.	Aureggi A. Virno F.	Italy	A personal series of 468 inguinal and crural hernias treated with local anesthesia and outpatient surgery is reported. The marked advantages of loco-regional anesthesia are stressed and the various surgical procedures used in the different conditions examined. Need for maximum reduction of suture tension is underlined. All patients of the series resumed immediate postoperative ambulation and a nu…	English	Article	1988
	Safe herniorrhaphy under local anesthesia in 2,914 aged and poor risk patients. 18,061 Personal cases with one day hospitalization and unrestricted activity.	Bellis C.J.		Local anesthesia, polyester fiber mesh, and immediate resumption of unrestricted pre operative activity were employed in 2,914 aged and severely ill patients between the ages of 70 and 99 years undergoing herniorrhaphy without a single complication. These patients constituted part of a total number of 18,061 patients with inguinal, femoral, umbilical, epigastric, and incisional hernias, some of f…	English	Article	1976
	Geriatric herniorrhaphy: a minor operation.	Iles J.D.H.		This paper describes the results of performing, over a recent 6 year period, 4,373 elective hernia operations on patients who were 66 years of age or older. Local infiltration anaesthesia was used in all but 64 of the operations, and the patients were assisted to their feet and walked from the operating table. No patients died in hospital and only 3 deaths subsequent to discharge could have been …	English	Article	1974
	Hernia repair without disability.	Raffman R.A.		Large series of hernia repairs under local anesthesia with early hospital discharge and return to work have been reported. This report is from a 'country surgeon' working in a non teaching community hospital. His series, going back to 1962 comprises 136 patients in whom 194 groin hernias were repaired. Twenty nine patients were children and are excluded. This leaves 107 patients on whom 146 herni…	English	Article	1972
	AN
	Feasibility of Umbilical Hernia Repair Under Local Anesthesia and Monitored Anesthesia Care at a Veteran Affairs Hospital.	Loss L. Meier J. Phung T. Ordonez J. Huerta S.	United States	Background: Local anesthesia (LA) for open umbilical hernia tissue repair (OUHTR) is not widely utilized in academic centers in the United States. We hypothesize that LA for OUHTR is feasible in a veteran patient population. Method(s): From 2015 to 2019, 449 umbilical hernias were repaired at our institution utilizing a standardized technique in veteran patients. OUHTR was included in this analys…	English	Article	2022
	Management of epigastric, umbilical, spigelian and small incisional hernia as a day case procedure: results of long-term follow-up after open preperitoneal flat mesh technique.	Galun D. Bogdanovic A. Bidzic N. Zivanovic M. Zuvela M.	Italy	Purpose: To investigate short and long-term outcome after the open preperitoneal flat mesh technique (OPFMT) for umbilical, epigastric, spigelian, small incisional and "port-site" hernia performed as a day case procedure. Method(s): We retrospectively analyzed records of patients who underwent OPFMT for umbilical, epigastric, Spigelian, small incisional and "port-site" hernia in ambulatory settin…	English	Article	2021
	The darn technique for small (< 2 cm diameter) midline hernias.	Pawlak M. Newman M. de Beaux A.C. Tulloh B.	Italy	Purpose: Primary midline hernias arising in the linea alba are common. While mesh repair has been shown to reduce recurrence rates even in small hernias, many surgeons still use a suture repair for defects of less than 2 cm. The recent European and Americas Hernia Societies Guidelines recommended suture repair only for hernias smaller than 1 cm. A suture repair implies edge-to-edge or overlapping…	English	Article	2021
	Repair of a medium-sized ventral hernia with the UltraPro Hernia System.	Yang S. Wu B. Wang Y. Yang L. Luo W. Lei W. Zhou Z.	Singapore	Mesh repairs are widely accepted as a suitable option for ventral hernia repair. Among the various devices and surgical approaches used for ventral hernia repair, the UltraPro Hernia System (UHS) is considered an effective method of open repair for patients with medium ventral hernia defects between 3 and 5 cm in diameter. However, few clinical studies on this system have been reported. We descri…	English	Article	2021
	Local Anesthesia is Associated with Fewer Complications in Umbilical Hernia Repair in Frail Veterans.	Meier J. Berger M. Hogan T.P. Reisch J. Cullum C.M. Lee S.C. Skinner C.S. Zeh H. Brown C.J. Balentine C.J.	United States	Background: The optimal anesthesia modality for umbilical hernia repair is unclear. We hypothesized that using local rather than general anesthesia would be associated with improved outcomes, especially for frail patients. Method(s): We utilized the 1998-2018 Veterans Affairs Surgical Quality Improvement Program to identify patients who underwent elective, open umbilical hernia repair under gener…	English	Article	2021
	Local anaesthetic repair of paraumbilical hernia as a safe option across a range of body mass indices.	Sadien I.D. Ho Y.M. Coveney E.	United Kingdom	INTRODUCTION: Local anaesthetic repair of paraumbilical hernia (PUH) is a commonly performed operation. The aim of this study was to investigate whether local anaesthesia (LA) repair of PUH was feasible in patients with a high body mass index (BMI) and whether BMI had an impact on patient reported pain scores. METHOD(S): Patients undergoing PUH repair under the care of single consultant in a dist…	English	Article	2020
Exclude - lap	Post-operative pain after laparoscopic ventral hernia repair, the impact of mesh soakage with bupivacaine solution versus normal saline solution: A randomised controlled trial (HAPPIEST Trial).	Chawla T. Shahzad N. Ahmad K. Ali J.F.	India	Background and Aims: Early postoperative pain after laparoscopic ventral hernia repair remains a concern for patients. Local application of anaesthetic agent in the surgical dissection area can potentially overcome this problem. The objective of this study was to evaluate the impact of soaking mesh in 0.5% bupivacaine solution as compared to normal saline solution on the post-operative pain. Meth…	English	Article	2020
Exclude - postop pain	Continuous local analgesia is effective in postoperative pain treatment after medium and large incisional hernia repair.	Gherghinescu M.C. Copotoiu C. Lazar A.E. Popa D. Mogoanta S.S. Molnar C.	France	Introduction: Incisional hernias are a frequent complication of laparotomy. Open surgery is still an option for the treatment of incisional hernias with medium and large wall defects. Major opioids are routinely used in the treatment of postoperative pain, with several side effects. Continuous local analgesia can be effective in postoperative pain management after various surgical interventions. …	English	Article	2017
Exclude - ?regional block	Spread patterns and effectiveness for surgery after ultrasound-guided rectus sheath block in adult day-case patients scheduled for umbilical hernia repair.	Manassero A. Bossolasco M. Meineri M. Ugues S. Liarou C. Bertolaccini L.	India	Background and Aims: We conducted a prospective study to examine the local anesthetic (LA) spread and the effectiveness for surgical anesthesia of ultrasound (US)-guided rectus sheath block (RSB) in adult patients undergoing umbilical hernia repair. Material(s) and Method(s): Thirty patients received at T-10 level a bilateral US-guided injection of 20 mL levobupivacaine 0.375% + epinephrine 5 mug…	English	Article	2015
	Spigelian hernia repair as a day-case procedure.	Zuvela M. Milicevic M. Galun D. Djuric-Stefanovic A. Bulajic P. Palibrk I.	France	Purpose: Only a few series of patients with a spigelian hernia managed on an outpatient basis have been reported in the literature. The aim of this prospective study was to evaluate the results of the elective spigelian hernia repair as an ambulatory procedure. Method(s): From June 2007 to June 2010, 8 patients with 9 spigelian hernias were electively operated on under local anesthesia as a day c…	English	Article	2013
	Local anaesthetic repair of uncomplicated paraumbilical Hernia without sedation: Peri-operative pain and patient satisfaction.	Bennett P.C. Kumar B. Coveney E.C.	France	Purpose: Paraumbilical hernia (PUH) is a common condition that usually requires surgical repair. However, there is a dearth of literature on this surgery performed under local anaesthesia (LA) without the use of sedation. The aims of this study were to assess peri-operative pain and patient satisfaction in patients undergoing PUH repair using LA without sedation. Method(s): All patients having PU…	English	Article	2013
nil	Background.	Anonymous	United Kingdom		English	Article	2012
	Prosthetic repair of umbilical hernias in adults with local anesthesia in a day-case setting: A comprehensive report from a specialized hernia center.	Kulacoglu H. Yazicioglu D. Ozyaylali I.	France	Background Umbilical hernia is a common surgical problem. However, there seems to be a certain discrepancy between its importance and the attention it has eceived in the literature to date. This prospective study aimed to report a detailed analysis of prosthetic umbilical hernia repairs with local anesthesia in a day-case etting. Methods It was planned to enroll 100 consecutive patients who under…	English	Article	2012
Exclude - had GA	Prospective randomized observer-blinded study comparing the analgesic efficacy of ultrasound-guided rectus sheath block and local anaesthetic infiltration for umbilical hernia repair.	Gurnaney H.G. Maxwell L.G. Kraemer F.W. Goebel T. Nance M.L. Ganesh A.	United Kingdom	Background. Umbilical hernia repair, a common day-surgery procedure in children, is associated with considerable postoperative discomfort. Possible modes of postoperative analgesia for umbilical hernia repair are rectus sheath block (RSB) and local anaesthetic infiltration of the surgical site (LAI). Methods. We undertook an observer-blinded, randomized, prospective, observational study to compar…	English	Article	2011
	Open incisional hernia repair under local anaesthesia.	Donati M. Brancato G. Donati A.	Belgium	Background: The Authors give an accurate description of a method of incisional hernia repair with an open technique, under local anaesthesia. The aim of this work was to show the feasibility and safety of an open preperitoneal mesh technique, as well as giving a description of technical details and the results of incisional hernia repair under local anaesthesia. Method(s): Between January 1994 an…	English	Article	2010
	Day hospital for incisional hernia repair: Selection criteria.	Donati M. Gandolfo L. Privitera A. Brancato G. Donati A.	Belgium	Aim: The authors report their experience with incisional hernia repair and set criteria for the safe performance of the procedure on a day hospital basis. Material(s) and Method(s): From January 1994 to July 2005, 29 day hospital procedures for incisional hernia were performed under local anaesthesia. Selection criteria included: a hernial defect < 10 cm, a reducible hernial sac and negative hist…	English	Article	2008
	Management of Hernias in Pregnancy.	Buch K.E. Tabrizian P. Divino C.M.	United States	Background: Even though groin and umbilical hernias are rare in adult women, the rarer cases of pregnant women presenting with hernias create distinct challenges to treatment planning. The course of hernias in pregnant women, the effect of hernias on delivery, and the timing of elective herniorrhaphy have not been established. To date, there have been no published series establishing that postpar…	English	Article	2008
	Paraumbilical block for umbilical herniorraphy.	Clarke F.K. Cassey J.G.	Australia	Background: Umbilical herniorraphy is a common paediatric surgery day case. Paraumbilical blocks have previously been reported to provide excellent analgesia for umbilical hernia repairs. Method(s): Local anaesthesia through a paraumbilical block was compared with local infiltration. Postoperative analgesic requirements were used to gauge the effectiveness of the techniques. Result(s): Patients r…	English	Article	2007
Exclude - postop pain	Infiltration of suture sites with local anesthesia for management of pain following laparoscopic ventral hernia repairs: a prospective randomized trial.	Bellows C.F. Berger D.H.	United States	BACKGROUND: Postoperative pain control after laparoscopic ventral hernia repairs remains a significant clinical problem. We sought to determine the pain-sparing efficacy of local anesthetic infiltrated into the abdominal wall wounds created by the placement of transabdominal sutures used to ensure adequate fixation of the mesh during laparoscopic ventral hernia repair. METHOD(S): Patients undergo…	English	Article	2006
Exclude - case report/emergency	Strangulated crural hernia with intestinal resection under local anaesthesia and repair with prosthetic material: A limit case?.	Campanelli G. Cavalli M. Pettinari D. Avesani E.C.	Italy	The use of prosthetic materials in the treatment of strangulated hernias in association with intestinal resection certainly represents a limit case. A potentially contaminated operating field is no doubt contraindicated to the placement of a prosthesis, but with an accurate preparation of the space, a perfect haemostasis, an optimal antibiotic treatment, it may then become feasible. A 90-year-old…	English	Article	2006
	Plug-technique for small incisional hernia.	Privitera A. Brancato G. Donati M. Gandolfo L. Cavallaro G. Donati A.	Italy	OBJECTIVE: The authors report their experience with a new prosthetic technique for the repair of incisional hernia defects smaller than 3 cm. METHOD(S): From January 1995 to September 2002, 16 operations for small incisional hernias have been performed. Local anaesthesia was used in 12 out of 16 patients (75%). The repair was achieved by insertion of a polypropylene plug sutured to the margins of…	English	Article	2003
nil - report	Anesthesia alternatives for hernia repair.	Anonymous	United States		English	Article	2003
nil - report	Hernia surgery: "open" may be best option.	Anonymous	United States		English	Article	2004
	Anterior tension-free repair under local anesthesia of abdominal wall hernias in continuous ambulatory peritoneal dialysis patients.	Gianetta E. Civalleri D. Serventi A. Floris F. Mariani F. Aloisi F. Saffioti S.	France	Background: A 10-year experience of abdominal wall hernia repair performed with anterior tension-free mesh or plug technique under local anesthesia in end-stage renal failure patients submitted to continuous ambulatory peritoneal dialysis (CAPD) is described in order to assess the safety and effectiveness of this approach. Method(s): Between January 1993 and December 2002, 18 hernia repairs were …	English	Article	2004
	Mesh plug repair for paraumbilical hernia.	Sinha S.N. Keith T.	United Kingdom	Background: The standard method of repair of paraumbilical hernia (PUH) is by the Mayo technique, using a double-breasted flap of the rectus sheath. The reproducibility of this technique in the hands of others is highly variable. The present study describes and evaluates the application of a Prolene mesh plug in the repair of PUH. The use of a mesh plug in hernia repair is not a new concept with …	English	Article	2004
	Tension-free mesh repair of umbilical hernia as a day case using local anaesthesia.	Kurzer M. Belsham P.A. Kark A.E.	France	Background: Umbilical hernias are a common surgical problem with a high recurrence rate using conventional suture techniques. This prospective study examined the feasibility of tension-free mesh repair as a day case using local anaesthetic (LA) for all primary umbilical hernias. Method(s): Fifty-four patients (eight women) were operated on; 49 using LA. Through a periumbilical skin incision the m…	English	Article	2004
	Umbilical hernia in adults: Day case local anaesthetic repair.	Menon V.S. Brown T.H.	India	Introduction: The waiting times for elective surgery of Umbilical hernia (UH) in adults are unacceptably long in some cases. During this period, irreducibility and strangulation are possible. We operate on adult patients under local anaesthesia (LA) as day cases to avoid this delay and describe our experience in this paper. Aim(s): The aims of our study were to look at the age and sex distributio…	English	Article	2003
	Preperitoneal mesh repair of spigelian hernias under local anesthesia: Description and clinical evaluation of a new technique.	Malazgirt Z. Dervisoglu A. Polat C. Guneren E. Guven H. Akpolat T.	France	We report on a new method for the repair of spigelian hernia, in which we combined the step-by-step local anesthesia and open preperitoneal mesh repair techniques. After initial infiltration of local anesthetics, we incised the attenuated fascia and slightly enlarged the fascial defect to facilitate easy return of hernial content into the abdominal cavity. We injected preperitoneally, in a radial…	English	Article	2003
	Anesthesia and surgical repair of aponeurotic hernias in ambulatory surgery.	Garcia-Urena M.A. Garcia M.V. Ruiz V.V. Carnero F.J. Huerta D.P. Jimenez M.S.C.	United Kingdom	The aim of this study was to evaluate our 5 year experience in the surgery of umbilical (UH) and epigastric hernias (EH) on an ambulatory basis. Sixty three point seven of UH (88/138) and 68.4% of EH (13/19) could be successfully operated in our ambulatory unit. Morbid obesity, ASA III-IV and insulin dependent diabetes were exclusion criteria. After a preoperative local anesthesia infiltration wi…	English	Article	2000
	Ambulatory surgery in abdominal wall pathology: 7 years experience.	Herszage L. Dimasi L.L. Abait J.A. Damia O.P.A. Giuseppucci P. Mitru C.B.	United Kingdom	We present 2100 cases of abdominal wall pathology operated on under local anesthesia, in an ambulatory setting during the last 7 years. The pathology involved included: inguinal hernias (70%), umbilical hernias (8%) epigastric hernias (6%), ventrolateral hernias (1.6%), incisional hernias. (13.5%), abdominal wall tumors (0.5%), and tumors of the spermatic cord or round ligament, (0.4%). All the p…	English	Article	1999
	Day case hernia repair under local versus general anaesthesia: Patient preferences.	Gnanalingham K.K. Budhoo M.	United Kingdom	In selected patients, day case herniorrhaphy has a similar clinical outcome but is more economical than in-patient care. Herniorrhaphy may be performed under local (LA) or general anaesthesia (GA). GA requires an anaesthetist and greater post-operative nursing care. A survey of 75 patients awaiting open hernia repair revealed that when allowed to make an 'informed choice', 91% of patients who wer…	English	Article	1998	included inguinal, femoral, prambilical and incisional
	Hernia repair in elderly patients.	Gianetta E. De Cian F. Cuneo S. Friedman D. Vitale B. Marinari G. Baschieri G. Camerini G.	United Kingdom	Background: This study evaluates a 5-year experience of the management of the most frequent abdominal wall hernias in an elderly population. Method(s): From April 1990 to December 1995, 231 inguinal, 12 femoral and seven umbilical hernias were repaired in 221 patients (mean age 74 (range 66-93) years). Concomitant diseases were present in 157 patients. A mesh repair was performed with 'tension-fr…	English	Article	1997
Exclude - children	Postoperative analgesia and intraoperative inhalational anesthetic requirements during umbilical herniorrhaphy in children: Postincisional local infiltration versus preincisional caudal epidural block.	Tobias J.D.	United States	Study Objective: To determine the postoperative analgesic efficacy of, and the effects on, intraoperative inhalational anesthetic requirements of preincisional caudal epidural block versus postincisional infiltration of local anesthetic following umbilical herniorrhaphy in children. Design(s): Randomized, double-blind, prospective study. Setting(s): University medical center. Patient(s): 16 ASA s…	English	Article	1996
Exclude - children	The effect of ketorolac as an adjuvant to local anaesthetic infiltration for analgesia in paediatric umbilical hernia surgery.	Graham S.G. Wandless J.G.	France	After umbilical hernia surgery, and wound infiltration with bupivacaine 0.5%, 17 children were given ketorolac 0.5 mg.kg-1, with 18 controls receiving only the wound infiltration. No child experienced severe pain, but moderate pain was noted in patients in both groups. Objective and subjective pain scores were not different statistically at any point up to the morning after surgery.	English	Article	1995
Exclude - ?inguinal	Patient evaluation and complications of day-case herniorrhaphy under local anaesthetic.	Davies A.H. Horrocks M.	United Kingdom		English	Article	1989	?inguinal
Exclude - OVID shouldice	A radical approach to management of external hernias in Nigeria.	Alade R.B.	Nigeria	This is a review of 552 cases of hernias treated at the Adeoyo State Hospital Ibadan between January 1968 and October 1970. It highlights the significance of the use of local anaesthesia in the surgery of hernias, particularly those managed on outpatient basis. This method is of importance to doctors working single-handed in district hospitals in this country. It deals with the common complicatio…	English	Article	1976
	Hernia repair, an out-patient procedure.	Barlovatz A.	United Kingdom		English	Article	1968
Exclude - inguinal	Hernia repair without disability.	Raffman R.A.		Large series of hernia repairs under local anesthesia with early hospital discharge and return to work have been reported. This report is from a 'country surgeon' working in a non teaching community hospital. His series, going back to 1962 comprises 136 patients in whom 194 groin hernias were repaired. Twenty nine patients were children and are excluded. This leaves 107 patients on whom 146 herni…	English	Article	1972
Exclude - not LA	The surgical treatment of large incisional herniae using stainless steel wire.	Abel A.L. Clain A.		Incisional herniae are divided into 3 types. Those following midline incisions were commonest, those following oblique muscle-splitting incisions were rare, and those following transverse abdominal incisions were uncommon. A method of repair of the vertical incisional hernia is described. The use of endotracheal anaesthesia and relaxants was more or less routine although spinal anaesthesia was us…	English	Article	1960

## Sheet: FINAL paper selection
	A prospective study of 1000 hernias: results of the Plymouth Hernia Service.	Kingsnorth AN Bowley DM Porter C	Annals of the Royal College of Surgeons of England	England	Journal Article	English	2003	BACKGROUND: A hernia service within a general hospital was prospectively evaluated to establish whether evidence-based protocols could deliver results comparable to those reported from specialist hernia clinics. METHODS: Protocols were devised according to established models. With the support of a nurse specialist, 1015 patients with inguinal hernia were treated. Quality-of-life analysis was unde…
	Ambulatory hernia surgery under local anesthesia is feasible and safe in obese patients.	Acevedo A Leon J	Hernia	France	Journal Article	English	2010	Ambulatory hernia surgery under local anesthesia is becoming more widely used worldwide. Although many reports include obese patients, there are no studies that report specifically on the feasibility and safety of ambulatory hernia surgery in this category of patients. This paper documents our experience in this respect. The present investigation is an observational study performed at the CRS Her…
	Ambulatory surgery in abdominal wall pathology: 7 years experience.	Herszage L. Dimasi L.L. Abait J.A. Damia O.P.A. Giuseppucci P. Mitru C.B.	United Kingdom	We present 2100 cases of abdominal wall pathology operated on under local anesthesia, in an ambulatory setting during the last 7 years. The pathology involved included: inguinal hernias (70%), umbilical hernias (8%) epigastric hernias (6%), ventrolateral hernias (1.6%), incisional hernias. (13.5%), abdominal wall tumors (0.5%), and tumors of the spermatic cord or round ligament, (0.4%). All the p…	English	Article	1999
	Anesthesia and surgical repair of aponeurotic hernias in ambulatory surgery.	Garcia-Urena M.A. Garcia M.V. Ruiz V.V. Carnero F.J. Huerta D.P. Jimenez M.S.C.	United Kingdom	The aim of this study was to evaluate our 5 year experience in the surgery of umbilical (UH) and epigastric hernias (EH) on an ambulatory basis. Sixty three point seven of UH (88/138) and 68.4% of EH (13/19) could be successfully operated in our ambulatory unit. Morbid obesity, ASA III-IV and insulin dependent diabetes were exclusion criteria. After a preoperative local anesthesia infiltration wi…	English	Article	2000
	Anterior tension-free repair under local anesthesia of abdominal wall hernias in continuous ambulatory peritoneal dialysis patients.	Gianetta E Civalleri D Serventi A Floris F Mariani F Aloisi F Saffioti S	Hernia	France	Journal Article	English	2004	BACKGROUND: A 10-year experience of abdominal wall hernia repair performed with anterior tension-free mesh or plug technique under local anesthesia in end-stage renal failure patients submitted to continuous ambulatory peritoneal dialysis (CAPD) is described in order to assess the safety and effectiveness of this approach. METHODS: Between January 1993 and December 2002, 18 hernia repairs were pe…
	Cost-effectiveness of primary abdominal wall hernia repair in a 364-bed provincial hospital of Spain.	Ibanez Rde M Al Saied SA Vallejo JA Canales JM Prieto CB Sotos FE	Hernia	France	Comparative Study Journal Article	English	2011	PURPOSE: Primary abdominal hernia is a prevalent condition that weighs heavily on human and financial health-care resources (e.g., 1.12% of the total budget of our hospital in 2008). Tension-free hernioplasty is the standard repair procedure, but the anesthetic technique varies, including local anesthesia with sedation (Lsed), regional (Reg), and general (Gen) anesthesia. As the cost-outcome rela…
	Day case hernia repair under local versus general anaesthesia: Patient preferences.	Gnanalingham K.K. Budhoo M.	United Kingdom	In selected patients, day case herniorrhaphy has a similar clinical outcome but is more economical than in-patient care. Herniorrhaphy may be performed under local (LA) or general anaesthesia (GA). GA requires an anaesthetist and greater post-operative nursing care. A survey of 75 patients awaiting open hernia repair revealed that when allowed to make an 'informed choice', 91% of patients who wer…	English	Article	1998
	Day hospital for incisional hernia repair: Selection criteria.	Donati M. Gandolfo L. Privitera A. Brancato G. Donati A.	Belgium	Aim: The authors report their experience with incisional hernia repair and set criteria for the safe performance of the procedure on a day hospital basis. Material(s) and Method(s): From January 1994 to July 2005, 29 day hospital procedures for incisional hernia were performed under local anaesthesia. Selection criteria included: a hernial defect < 10 cm, a reducible hernial sac and negative hist…	English	Article	2008
	Feasibility of Umbilical Hernia Repair Under Local Anesthesia and Monitored Anesthesia Care at a Veteran Affairs Hospital.	Loss L Meier J Phung T Ordonez J Huerta S	American Surgeon	United States	Journal Article	English	2022	BACKGROUND: Local anesthesia (LA) for open umbilical hernia tissue repair (OUHTR) is not widely utilized in academic centers in the United States. We hypothesize that LA for OUHTR is feasible in a veteran patient population. METHODS: From 2015 to 2019, 449 umbilical hernias were repaired at our institution utilizing a standardized technique in veteran patients. OUHTR was included in this analysis…
Clarify hernia type	Geriatric herniorrhaphy: a minor operation.	Iles J.D.H.		This paper describes the results of performing, over a recent 6 year period, 4,373 elective hernia operations on patients who were 66 years of age or older. Local infiltration anaesthesia was used in all but 64 of the operations, and the patients were assisted to their feet and walked from the operating table. No patients died in hospital and only 3 deaths subsequent to discharge could have been …	English	Article	1974
	Hernia repair in elderly patients.	Gianetta E. De Cian F. Cuneo S. Friedman D. Vitale B. Marinari G. Baschieri G. Camerini G.	United Kingdom	Background: This study evaluates a 5-year experience of the management of the most frequent abdominal wall hernias in an elderly population. Method(s): From April 1990 to December 1995, 231 inguinal, 12 femoral and seven umbilical hernias were repaired in 221 patients (mean age 74 (range 66-93) years). Concomitant diseases were present in 157 patients. A mesh repair was performed with 'tension-fr…	English	Article	1997
	Hernia repair without disability.	Raffman R.A.		Large series of hernia repairs under local anesthesia with early hospital discharge and return to work have been reported. This report is from a 'country surgeon' working in a non teaching community hospital. His series, going back to 1962 comprises 136 patients in whom 194 groin hernias were repaired. Twenty nine patients were children and are excluded. This leaves 107 patients on whom 146 herni…	English	Article	1972
	Hernia surgery in Nyeri Provincial General Hospital, Kenya: Our 6 year experience.	Waweru J. Barasa M. Mwenda A.S. Mwago J.	Kenya	Introduction: Hernia is a common surgical condition world over. Much of hernia surgery in Africa is carried out as an emergency while elective procedures are few. Knowledge of the burden of hernia disease would facilitate optimal resource allocation. Method(s): A retrospective audit between 2007 and 2012 was carried out in Nyeri Provincial General Hospital. Result(s): Hernia surgery accounted for…	English	Article	2014
	Local anaesthetic repair of paraumbilical hernia as a safe option across a range of body mass indices.	Sadien ID Ho YM Coveney E	Annals of the Royal College of Surgeons of England	England	Journal Article	English	2020	INTRODUCTION: Local anaesthetic repair of paraumbilical hernia (PUH) is a commonly performed operation. The aim of this study was to investigate whether local anaesthesia (LA) repair of PUH was feasible in patients with a high body mass index (BMI) and whether BMI had an impact on patient reported pain scores. METHODS: Patients undergoing PUH repair under the care of single consultant in a distri…
	Local anaesthetic repair of uncomplicated paraumbilical Hernia without sedation: Peri-operative pain and patient satisfaction.	Bennett P.C. Kumar B. Coveney E.C.	France	Purpose: Paraumbilical hernia (PUH) is a common condition that usually requires surgical repair. However, there is a dearth of literature on this surgery performed under local anaesthesia (LA) without the use of sedation. The aims of this study were to assess peri-operative pain and patient satisfaction in patients undergoing PUH repair using LA without sedation. Method(s): All patients having PU…	English	Article	2013
	Local Anesthesia is Associated with Fewer Complications in Umbilical Hernia Repair in Frail Veterans.	Meier J Berger M Hogan TP Reisch J Cullum CM Lee SC Skinner CS Zeh H Brown CJ Balentine CJ	Journal of Surgical Research	United States	Comparative Study Journal Article Research Support, N.I.H., Extramural Research Support, Non-U.S. Gov't	English	2021	BACKGROUND: The optimal anesthesia modality for umbilical hernia repair is unclear. We hypothesized that using local rather than general anesthesia would be associated with improved outcomes, especially for frail patients. METHODS: We utilized the 1998-2018 Veterans Affairs Surgical Quality Improvement Program to identify patients who underwent elective, open umbilical hernia repair under general…
	Management of epigastric, umbilical, spigelian and small incisional hernia as a day case procedure: results of long-term follow-up after open preperitoneal flat mesh technique.	Galun D. Bogdanovic A. Bidzic N. Zivanovic M. Zuvela M.	Italy	Purpose: To investigate short and long-term outcome after the open preperitoneal flat mesh technique (OPFMT) for umbilical, epigastric, spigelian, small incisional and "port-site" hernia performed as a day case procedure. Method(s): We retrospectively analyzed records of patients who underwent OPFMT for umbilical, epigastric, Spigelian, small incisional and "port-site" hernia in ambulatory settin…	English	Article	2021
	Management of Hernias in Pregnancy.	Buch K.E. Tabrizian P. Divino C.M.	United States	Background: Even though groin and umbilical hernias are rare in adult women, the rarer cases of pregnant women presenting with hernias create distinct challenges to treatment planning. The course of hernias in pregnant women, the effect of hernias on delivery, and the timing of elective herniorrhaphy have not been established. To date, there have been no published series establishing that postpar…	English	Article	2008
	Mesh plug repair for paraumbilical hernia.	Sinha S.N. Keith T.	United Kingdom	Background: The standard method of repair of paraumbilical hernia (PUH) is by the Mayo technique, using a double-breasted flap of the rectus sheath. The reproducibility of this technique in the hands of others is highly variable. The present study describes and evaluates the application of a Prolene mesh plug in the repair of PUH. The use of a mesh plug in hernia repair is not a new concept with …	English	Article	2004
	Method of ventral hernia repair: Our experience.	Shah K. Jain A. Gurjar V. Shah A.	India	Background: Ventral hernias result from weakness in the musculofascial layer of the anterior abdominal wall. Ventral hernia can be operated through open or laparoscopic approach. Moreover, there are various options available for mesh placement during the repair. We here report our experience in surgical management of ventral hernias along with review of published literature along with laparoscopi…	English	Article	2021
	Open incisional hernia repair under local anaesthesia.	Donati M Brancato G Donati A	Acta Chirurgica Belgica	England	Comparative Study Journal Article	English	2010	BACKGROUND: The Authors give an accurate description of a method of incisional hernia repair with an open technique, under local anaesthesia. The aim of this work was to show the feasibility and safety of an open preperitoneal mesh technique, as well as giving a description of technical details and the results of incisional hernia repair under local anaesthesia. METHODS: Between January 1994 and …
	Outpatient simultaneous repair of ventral and groin hernias in local anesthesia: Case Report.	Ozyaylali I. Yazicioglu D. Kulacoglu H.	Croatia	Umbilical and epigastric hernias are occasionally seen in patients with groin hernias, however, there is almost no published evidence about their simultaneous repair. In a 3-year period, 10 patients were subjected to simultaneous repair of groin hernias (7 unilateral, 2 bilateral inguinal and 1 femoral) and ventral hernias (7 primary, 2 recurrent umbilical and 1 epigastric) with local infiltratio…	English	Article	2012
	Outpatient surgery of inguinal and crural hernias: A report on 468 cases.	Aureggi A. Virno F.	Italy	A personal series of 468 inguinal and crural hernias treated with local anesthesia and outpatient surgery is reported. The marked advantages of loco-regional anesthesia are stressed and the various surgical procedures used in the different conditions examined. Need for maximum reduction of suture tension is underlined. All patients of the series resumed immediate postoperative ambulation and a nu…	English	Article	1988
	Over a thousand ambulatory hernia repairs in a primary care setting.	Dhumale R. Tisdale J. Barwell N.	United Kingdom	INTRODUCTION: This paper outlines the development and feasibility of a dedicated ambulatory primary care hernia service and examines the outcomes achieved during the period 1 March 2005 to 31 December 2008. PATIENTS AND METHODS: A prospective analysis of 1164 patients who underwent abdominal wall hernia repair at Probus Surgical Centre during the study period. The operations were carried out by t…	English	Article	2010
	Plug-technique for small incisional hernia.	Privitera A. Brancato G. Donati M. Gandolfo L. Cavallaro G. Donati A.	Italy	OBJECTIVE: The authors report their experience with a new prosthetic technique for the repair of incisional hernia defects smaller than 3 cm. METHOD(S): From January 1995 to September 2002, 16 operations for small incisional hernias have been performed. Local anaesthesia was used in 12 out of 16 patients (75%). The repair was achieved by insertion of a polypropylene plug sutured to the margins of…	English	Article	2003
	Preperitoneal mesh repair of spigelian hernias under local anesthesia: description and clinical evaluation of a new technique.	Malazgirt Z Dervisoglu A Polat C Guneren E Guven H Akpolat T	Hernia	France	Evaluation Study Journal Article	English	2003	We report on a new method for the repair of spigelian hernia, in which we combined the step-by-step local anesthesia and open preperitoneal mesh repair techniques. After initial infiltration of local anesthetics, we incised the attenuated fascia and slightly enlarged the fascial defect to facilitate easy return of hernial content into the abdominal cavity. We injected preperitoneally, in a radial…
	Prosthetic repair of umbilical hernias in adults with local anesthesia in a day-case setting: a comprehensive report from a specialized hernia center.	Kulacoglu H Yazicioglu D Ozyaylali I	Hernia	France	Journal Article	English	2012	BACKGROUND: Umbilical hernia is a common surgical problem. However, there seems to be a certain discrepancy between its importance and the attention it has received in the literature to date. This prospective study aimed to report a detailed analysis of prosthetic umbilical hernia repairs with local anesthesia in a day-case setting. METHODS: It was planned to enroll 100 consecutive patients who u…
	Randomized clinical trial comparing suture and mesh repair of umbilical hernia in adults.	Arroyo A Garcia P Perez F Andreu J Candela F Calpena R	British Journal of Surgery	England	Clinical Trial Comparative Study Journal Article Randomized Controlled Trial	English	2001	BACKGROUND: Prosthetic repair has become the standard method for inguinal hernia and has excellent results. The question remains of whether the mesh technique could also improve results for umbilical defects. METHODS: The study was a randomized clinical trial comparing herniorrhaphy (primary suture) with hernioplasty (polypropylene mesh or plug) in 200 adult patients with a primary umbilical hern…
	Repair of a medium-sized ventral hernia with the UltraPro Hernia System.	Yang S Wu B Wang Y Yang L Luo W Lei W Zhou Z	Surgery Today	Japan	Journal Article	English	2021	Mesh repairs are widely accepted as a suitable option for ventral hernia repair. Among the various devices and surgical approaches used for ventral hernia repair, the UltraPro Hernia System (UHS) is considered an effective method of open repair for patients with medium ventral hernia defects between 3 and 5 cm in diameter. However, few clinical studies on this system have been reported. We descri…
	Safe herniorrhaphy under local anesthesia in 2,914 aged and poor risk patients. 18,061 Personal cases with one day hospitalization and unrestricted activity.	Bellis C.J.		Local anesthesia, polyester fiber mesh, and immediate resumption of unrestricted pre operative activity were employed in 2,914 aged and severely ill patients between the ages of 70 and 99 years undergoing herniorrhaphy without a single complication. These patients constituted part of a total number of 18,061 patients with inguinal, femoral, umbilical, epigastric, and incisional hernias, some of f…	English	Article	1976
Clarify hernia type	Short-stay hernia surgery with local analgesia.	Yerzingatsian KL	Tropical Doctor	England	Journal Article	English	1991	This article documents the management of hernia operations in a Zambian General Hospital. Over a period of 28 months between 1979 and 1982, 146 patients were operated upon; 16 were managed under a general anaesthetic, eight with ketamine hydrochloride and 22 with spinal analgesia. The rest--100 patients--underwent repair with local analgesia. There were two surgical readmissions; the few who were…
	Spigelian hernia repair as a day-case procedure.	Zuvela M Milicevic M Galun D Djuric-Stefanovic A Bulajic P Palibrk I	Hernia	France	Journal Article	English	2013	PURPOSE: Only a few series of patients with a spigelian hernia managed on an outpatient basis have been reported in the literature. The aim of this prospective study was to evaluate the results of the elective spigelian hernia repair as an ambulatory procedure. METHODS: From June 2007 to June 2010, 8 patients with 9 spigelian hernias were electively operated on under local anesthesia as a day cas…
	Spigelian hernia.	Campanelli G Pettinari D Nicolosi FM Avesani EC	Hernia	France	Comparative Study Journal Article	English	2005	UNLABELLED: We report on the evolution in concept and techniques that allowed us to improve the treatment of spigelian hernia, operable in day surgery in 90% of cases and through a preperitoneal and recently a preperitoneal and subfascial prosthetic repair (PHS). BACKGROUND DATA: We propose an innovative use of the PHS mesh for spigelian hernia repair. With this new implementation, we confront th…
	Tension-free mesh repair of umbilical hernia as a day case using local anaesthesia.	Kurzer M Belsham PA Kark AE	Hernia	France	Journal Article	English	2004	BACKGROUND: Umbilical hernias are a common surgical problem with a high recurrence rate using conventional suture techniques. This prospective study examined the feasibility of tension-free mesh repair as a day case using local anaesthetic (LA) for all primary umbilical hernias. METHOD: Fifty-four patients (eight women) were operated on; 49 using LA. Through a periumbilical skin incision the marg…
	The darn technique for small (< 2 cm diameter) midline hernias.	Pawlak M Newman M de Beaux AC Tulloh B	Hernia	France	Journal Article	English	2021	PURPOSE: Primary midline hernias arising in the linea alba are common. While mesh repair has been shown to reduce recurrence rates even in small hernias, many surgeons still use a suture repair for defects of less than 2 cm. The recent European and Americas Hernia Societies Guidelines recommended suture repair only for hernias smaller than 1 cm. A suture repair implies edge-to-edge or overlapping…
	The dome procedure: a new technique for the reconstruction of the umbilicus.	Senturk S. Ozkan A. Gemici K. Efe D.	France	Purpose: The absence of the umbilicus is, in essence, an aesthetic deformity of the abdominal wall. The goal of reconstructing the umbilicus is to obtain a natural, three-dimensional appearance. In this study, we present a new technique called the "dome procedure" for the reconstruction of the umbilicus. Method(s): This procedure can be applied under local anaesthesia on an outpatient basis and t…	English	Article	2016
	The treatment of Spigelian hernia with the Prolene Hernia System: notes on techniques.	Licheri S Pisano G Pintus M Erdas E Martinasco L Pomata M Daniele GM	Chirurgia Italiana	Italy	Journal Article	English	2004	Spigelian hernia repair techniques use prostheses both in the traditional and the videolaparoscopic approach; only in selected cases direct suturing of the parietal defect is performed. The aim of this study is to describe a technique that uses a device proposed specifically for inguinal hernias, but which has not yet been described in the literature, namely the Prolene Hernia System (P.H.S.). Ou…
	Umbilical hernia in adults: day case local anaesthetic repair.	Menon VS Brown TH	Journal of Postgraduate Medicine	India	Journal Article	English	2003	INTRODUCTION: The waiting times for elective surgery of Umbilical hernia (UH) in adults are unacceptably long in some cases. During this period, irreducibility and strangulation are possible. We operate on adult patients under local anaesthesia (LA) as day cases to avoid this delay and describe our experience in this paper. AIMS: The aims of our study were to look at the age and sex distribution,…

## Sheet: Data extraction
Notes	Title	Authors	Journal	Country	Year	Hernia type	Number of patients having LA	Age (mean, range/IQR)	Gender (male)	Comparison group ie lap vs open	Specific patient group (ie high BMI)	Local anaesthetic used	Volume of LA	Primary outcome	Finding	Comments	Column1	Column2	Column3	Column4	Column5	Column6	Column7	Column8	Column9	Column10	Column11	Column12	Column13	Column14	Column15	Column16	Column17	Column18	Column19	Column20	Column21	Column22	Column23	Column24	Column25	Column26	Column27	Column28	Column29	Column30	Column31	Column32	Column33
	A prospective study of 1000 hernias: results of the Plymouth Hernia Service.	Kingsnorth AN Bowley DM Porter C	Annals of the Royal College of Surgeons of England	England	2003	inguinal hernia only									). Wound infection occurred in 10 patients (0.98%). Wound haematoma requiring surgical intervention occurred in three patients. Two patients formed wound seromas that settled spontaneously. One patient developed ischaemic orchitis resulting in testicular atrophy. At 5 days after operation, 91% of patients had returned to normal activity. At 1 year, 7 patients (0.7%) had pain sufficient to limit n…
	Ambulatory hernia surgery under local anesthesia is feasible and safe in obese patients.	Acevedo A Leon J	Hernia	France	2010	inguinofemoral 1123, Epigastric 138, Umbilical 326, incisional (midline) 214, hernias elsewhere 230	2031	51 ± 15.7 (less than 30) 52 ± 12.8 (more than 30)	1061	Obese (BMI >30% and non-obese BMI <30%)	High BMI (above 45 were excluded)	0.5% alkalinized Lidocaine with adrenaline	not mentioned	early ambulation	proven feasibility and safety
	Ambulatory surgery in abdominal wall pathology: 7 years experience.	Herszage L. Dimasi L.L. Abait J.A. Damia O.P.A. Giuseppucci P. Mitru C.B.	United Kingdom	We present 2100 cases of abdominal wall pathology operated on under local anesthesia, in an ambulatory setting during the last 7 years. The pathology involved included: inguinal hernias (70%), umbilical hernias (8%) epigastric hernias (6%), ventrolateral hernias (1.6%), incisional hernias. (13.5%), abdominal wall tumors (0.5%), and tumors of the spermatic cord or round ligament, (0.4%). All the p…	1999	: inguinal hernias (70%), umbilical hernias (8%) epigastric hernias (6%), ventrolateral hernias (1.6%), incisional hernias. (13.5%), abdominal wall tumors (0.5%), and tumors of the spermatic cord or round ligament, (0.4%).	2100	13-96	?	N/A	according to the type of pathology (size and importance of the lesion and proce_x0002_dure to be performed), and their level of understanding, attitude and acceptance	0.5% bicarbonated lidocaine with or without epinephrine	60-80mls	ease of ambulation post surgery and biological response	complications (0.3%), no return
	Anesthesia and surgical repair of aponeurotic hernias in ambulatory surgery.	Garcia-Urena M.A. Garcia M.V. Ruiz V.V. Carnero F.J. Huerta D.P. Jimenez M.S.C.	United Kingdom	The aim of this study was to evaluate our 5 year experience in the surgery of umbilical (UH) and epigastric hernias (EH) on an ambulatory basis. Sixty three point seven of UH (88/138) and 68.4% of EH (13/19) could be successfully operated in our ambulatory unit. Morbid obesity, ASA III-IV and insulin dependent diabetes were exclusion criteria. After a preoperative local anesthesia infiltration wi…	2000	umbilical and epigastric	157	46.1 ± 13.9, (range: 18–86)	0.66	primary vs mesh	Exclusion criteria included ASA III-IV classifica_x0002_tion, morbid obesity, insulin-dependent diabetes and social or housing problems	1% lidocaine	max 60mls	ease of repair in ambulatory setting	101 patients out of 157. 63.7% of UH and 68.4% of EH
	Anterior tension-free repair under local anesthesia of abdominal wall hernias in continuous ambulatory peritoneal dialysis patients.	Gianetta E Civalleri D Serventi A Floris F Mariani F Aloisi F Saffioti S	Hernia	France	2004	umbilical (3), inguinal (15)	16	mean 70, range 48-78	14	before vs during PD	Patients undergoing peritoneal dialysis	mepivacaine-Cl 2% and sodium bicarbonate 8.4%	not mentioned	safety and efficacy of anterior tension free mesh repair in ambulatory/day case	proven feasibility and immediate resumption of PD
	Cost-effectiveness of primary abdominal wall hernia repair in a 364-bed provincial hospital of Spain.	Ibanez Rde M Al Saied SA Vallejo JA Canales JM Prieto CB Sotos FE	Hernia	France	2011	inguinofemoral, umbilical, epigastric, spigelian	74	?	232	local vs regional vs general	nil	not mentioned	not mentioned	cost-effectiveness	proved reduction in costs: Lsed versus Reg (€794.59) and Lsed versus Gen (€704.01)
	Day case hernia repair under local versus general anaesthesia: Patient preferences.	Gnanalingham K.K. Budhoo M.	United Kingdom	In selected patients, day case herniorrhaphy has a similar clinical outcome but is more economical than in-patient care. Herniorrhaphy may be performed under local (LA) or general anaesthesia (GA). GA requires an anaesthetist and greater post-operative nursing care. A survey of 75 patients awaiting open hernia repair revealed that when allowed to make an 'informed choice', 91% of patients who wer…	1998	49 (65%) inguinal, 15 (20%) paraumbilical, 6 (8%) small incisional and 5 (7%) femoral	75??	range 20-75 years	0.76	Local vs general	nil	not mentioned	not mentioned	acceptability	33% for LA (GA more preferred)	survey to see preference- does not mention how many cases were actually carried out under LA/GA
	Day hospital for incisional hernia repair: Selection criteria.	Donati M. Gandolfo L. Privitera A. Brancato G. Donati A.	Belgium	Aim: The authors report their experience with incisional hernia repair and set criteria for the safe performance of the procedure on a day hospital basis. Material(s) and Method(s): From January 1994 to July 2005, 29 day hospital procedures for incisional hernia were performed under local anaesthesia. Selection criteria included: a hernial defect < 10 cm, a reducible hernial sac and negative hist…	2008	incisional hernia	29	not mentioned	0.41	size of defect and type of repair	nil	Mepivacaine 2% and Bupivacaine 0.5%	2% and 0.5%	day case procedure	proven feasibility and safety
	Feasibility of Umbilical Hernia Repair Under Local Anesthesia and Monitored Anesthesia Care at a Veteran Affairs Hospital.	Loss L Meier J Phung T Ordonez J Huerta S	American Surgeon	United States	2022
	Geriatric herniorrhaphy: a minor operation.	Iles J.D.H.		This paper describes the results of performing, over a recent 6 year period, 4,373 elective hernia operations on patients who were 66 years of age or older. Local infiltration anaesthesia was used in all but 64 of the operations, and the patients were assisted to their feet and walked from the operating table. No patients died in hospital and only 3 deaths subsequent to discharge could have been …	1974
	Hernia repair in elderly patients.	Gianetta E. De Cian F. Cuneo S. Friedman D. Vitale B. Marinari G. Baschieri G. Camerini G.	United Kingdom	Background: This study evaluates a 5-year experience of the management of the most frequent abdominal wall hernias in an elderly population. Method(s): From April 1990 to December 1995, 231 inguinal, 12 femoral and seven umbilical hernias were repaired in 221 patients (mean age 74 (range 66-93) years). Concomitant diseases were present in 157 patients. A mesh repair was performed with 'tension-fr…	1997	231 inguinal, 12 femoral, 7 umbilical	221	mean age 74 (range 66-93)	207	LA vs GA and elective vs emergency	Elderly	2% mepivacaine, 0.5% bupivacaine, 8.4% sodium bicarbonate		safety and efficacy under LA	?
	Hernia repair without disability.	Raffman R.A.			1972
	Hernia surgery in Nyeri Provincial General Hospital, Kenya: Our 6 year experience.	Waweru J. Barasa M. Mwenda A.S. Mwago J.	Kenya	Introduction: Hernia is a common surgical condition world over. Much of hernia surgery in Africa is carried out as an emergency while elective procedures are few. Knowledge of the burden of hernia disease would facilitate optimal resource allocation. Method(s): A retrospective audit between 2007 and 2012 was carried out in Nyeri Provincial General Hospital. Result(s): Hernia surgery accounted for…	2014	inguinal (51.4%), umbilical (21.5%), epigastric (17.5%), incisional (6.2%) and hiatus hernia (3.4%).	0.12	not specified	0.62	clincal presentation	nil	not mentioned	not mentioned	prevelance of condition	0.056
	Local anaesthetic repair of paraumbilical hernia as a safe option across a range of body mass indices.	Sadien ID Ho YM Coveney E	Annals of the Royal College of Surgeons of England	England	2020	paraumbilical	116	50 years (range: 23–79 years).	76	three classes of BMI	?obese	20ml of 2% lidocaine with 1:200,000 adrenaline, 30ml of 0.5% bupivacaine with 1:200,000 adrenaline, 50ml of 0.9% sodium chloride and 6ml of 8.4% sodium bicarbonate	mean volume was 30.6ml (range: 10.0–71.0ml)	feasibility in overweight patient	proven feasibilty and satisfication (93%)
	Local anaesthetic repair of uncomplicated paraumbilical Hernia without sedation: Peri-operative pain and patient satisfaction.	Bennett P.C. Kumar B. Coveney E.C.	France	Purpose: Paraumbilical hernia (PUH) is a common condition that usually requires surgical repair. However, there is a dearth of literature on this surgery performed under local anaesthesia (LA) without the use of sedation. The aims of this study were to assess peri-operative pain and patient satisfaction in patients undergoing PUH repair using LA without sedation. Method(s): All patients having PU…	2013	paraumbilical	32	mean 48 (range 38-63)	0.438	LA vs GA	operated on by higher surgical trainees vs Consultants	20 ml 2 % xylocaine with 1:200,000 adrenaline, 30 ml 0.5 % bupivacaine with 1:200,000 adrenaline, 50 ml 0.9 % sodium chloride and 6 ml 8.4 % sodium bicarbonate.		feasibility of repair under LA	proven low peri-operative pain and very high satisfaction
	Local Anesthesia is Associated with Fewer Complications in Umbilical Hernia Repair in Frail Veterans.	Meier J Berger M Hogan TP Reisch J Cullum CM Lee SC Skinner CS Zeh H Brown CJ Balentine CJ	Journal of Surgical Research	United States	2021	umbilical	4958	VASQIP (mean 59, range 51-65), frail VASQIP (mean 75, range 69-90)	?	LA vs GA, VASQIP and frail VASQIP	Elderly	not mentioned	not mentioned	complications post-op	proven 12%-24% faster operative time, 86% lower complication
	Management of epigastric, umbilical, spigelian and small incisional hernia as a day case procedure: results of long-term follow-up after open preperitoneal flat mesh technique.	Galun D. Bogdanovic A. Bidzic N. Zivanovic M. Zuvela M.	Italy	Purpose: To investigate short and long-term outcome after the open preperitoneal flat mesh technique (OPFMT) for umbilical, epigastric, spigelian, small incisional and "port-site" hernia performed as a day case procedure. Method(s): We retrospectively analyzed records of patients who underwent OPFMT for umbilical, epigastric, Spigelian, small incisional and "port-site" hernia in ambulatory settin…	2021	245 (51.5%) with umbilical, 133 (27.9%) with epigastric, 65 (13.7%) with small incisional, 17 (3.6%) with “port site” and 16 (3.4%) with Spigelian hernia	476	mean 54 range 23-49	284	nil	open preperitoneal fat mesh technique	0.5% levobupivacaine, 2% procaine	20mls, 30mls respectively and 50mls of saline in defects upto 4cm 20mls, 50mls respectively and 50mls of saline in defect >4cm	short and long-term outcome	low rate of early postoperative complications and acceptable rate of chronic postoperative pain and recurrence.
	Management of Hernias in Pregnancy.	Buch K.E. Tabrizian P. Divino C.M.	United States	Background: Even though groin and umbilical hernias are rare in adult women, the rarer cases of pregnant women presenting with hernias create distinct challenges to treatment planning. The course of hernias in pregnant women, the effect of hernias on delivery, and the timing of elective herniorrhaphy have not been established. To date, there have been no published series establishing that postpar…	2008	groin, umbilical	12	mean 35 years (range 27 to 41 years)	nil	non pregnant population	pregnant women	not mentioned	not mentioned	management	elective post-partum repair
	Mesh plug repair for paraumbilical hernia.	Sinha S.N. Keith T.	United Kingdom	Background: The standard method of repair of paraumbilical hernia (PUH) is by the Mayo technique, using a double-breasted flap of the rectus sheath. The reproducibility of this technique in the hands of others is highly variable. The present study describes and evaluates the application of a Prolene mesh plug in the repair of PUH. The use of a mesh plug in hernia repair is not a new concept with …	2004	paraumbilical	19	median age of 53 years (range 34-86 years)	20	LA vs GA	nil	1% Xylocaine mixed with 8.4% sodium bicarbonate (9:1)	not mentioned	technique- prolene mesh plug	proven minimal post-operative complications, low recurrence rate, minimal post-operative pain, high satisfication
	Method of ventral hernia repair: Our experience.	Shah K. Jain A. Gurjar V. Shah A.	India	Background: Ventral hernias result from weakness in the musculofascial layer of the anterior abdominal wall. Ventral hernia can be operated through open or laparoscopic approach. Moreover, there are various options available for mesh placement during the repair. We here report our experience in surgical management of ventral hernias along with review of published literature along with laparoscopi…	2021	Umbilical 3(3.16%), Incisional 73(76.84), Epigastric 8(8.42%), Paraumbilical 11(11.58%)	not specified	mean 36.2, range 14-78	46(48.42%)	open vs lap	nil	not mentioned	not mentioned	technique- open or lap	advantages and disadvantages of both
	Open incisional hernia repair under local anaesthesia.	Donati M Brancato G Donati A	Acta Chirurgica Belgica	England	2010	incisional hernia	69	not specified	62	size of defect	nil	Solution A (more concentrated : 7 ml 0.9% NaCl, 3 ml NaHCO2 and 10 ml Bupivacaine 2% without addition of adrenaline), and Solution B (less concentrated : 60 ml 0.9% NaCl, 7 ml NaHCO2 and 20 ml Bupivacaine 2% without addition of adrenaline). if necessary, 10 ml Ropivacaine 10%.	average: (20 ml) for Sol. A, 43.3 ml for Sol. B (range 0-98 ml) , 5.4 ml (range 0-10 ml) for Ropivacaine 10%.	feasibility of repair under LA	proven safety and efficacy
	Outpatient simultaneous repair of ventral and groin hernias in local anesthesia: Case Report.	Ozyaylali I. Yazicioglu D. Kulacoglu H.	Croatia	Umbilical and epigastric hernias are occasionally seen in patients with groin hernias, however, there is almost no published evidence about their simultaneous repair. In a 3-year period, 10 patients were subjected to simultaneous repair of groin hernias (7 unilateral, 2 bilateral inguinal and 1 femoral) and ventral hernias (7 primary, 2 recurrent umbilical and 1 epigastric) with local infiltratio…	2012
	Outpatient surgery of inguinal and crural hernias: A report on 468 cases.	Aureggi A. Virno F.	Italy	A personal series of 468 inguinal and crural hernias treated with local anesthesia and outpatient surgery is reported. The marked advantages of loco-regional anesthesia are stressed and the various surgical procedures used in the different conditions examined. Need for maximum reduction of suture tension is underlined. All patients of the series resumed immediate postoperative ambulation and a nu…	1988
	Over a thousand ambulatory hernia repairs in a primary care setting.	Dhumale R. Tisdale J. Barwell N.	United Kingdom	INTRODUCTION: This paper outlines the development and feasibility of a dedicated ambulatory primary care hernia service and examines the outcomes achieved during the period 1 March 2005 to 31 December 2008. PATIENTS AND METHODS: A prospective analysis of 1164 patients who underwent abdominal wall hernia repair at Probus Surgical Centre during the study period. The operations were carried out by t…	2010	inguinal and ventral	1164	18–95 years	1097	nil	nil	not mentioned	not mentioned	feasibility and safety	proven low recurrence and high patient satisfication 0.3% and 90% respectively
	Plug-technique for small incisional hernia.	Privitera A. Brancato G. Donati M. Gandolfo L. Cavallaro G. Donati A.	Italy	OBJECTIVE: The authors report their experience with a new prosthetic technique for the repair of incisional hernia defects smaller than 3 cm. METHOD(S): From January 1995 to September 2002, 16 operations for small incisional hernias have been performed. Local anaesthesia was used in 12 out of 16 patients (75%). The repair was achieved by insertion of a polypropylene plug sutured to the margins of…	2003	incisional hernia	16	median age of 61 years (range 40-83)	8	size of defect	nil	not mentioned	not mentioned	feasibility of new technique- mesh repair	immediate rehabilitation with reduction of postoperative pain, early discharge (day surgery) and reduction of reccurence rate
	Preperitoneal mesh repair of spigelian hernias under local anesthesia: description and clinical evaluation of a new technique.	Malazgirt Z Dervisoglu A Polat C Guneren E Guven H Akpolat T	Hernia	France	2003	spigelian	4	range 42–67 years	2	all four cases	nil	1:200,000 epinephrine and 1/3 bupivacaine	65 ml (range 40–90 ml)	evaluation of technique- periporitneal mesh repair	proven feasibility
	Prosthetic repair of umbilical hernias in adults with local anesthesia in a day-case setting: a comprehensive report from a specialized hernia center.	Kulacoglu H Yazicioglu D Ozyaylali I	Hernia	France	2012	umbilical	100	mean age was 48.6 years (24–78 years)	54	nil	nil	lidocaine, Jetocaine simplex ampules 40 mg/2 ml, Adeka, bupivacaine 0.5%, (Marcaine 0.5% Xacon 20 ml, Astra_x0002_Zeneca)	mean 33 ml (10–63 ml)	feasibility as day case procedure	proven low infection and recurrence rates and high satisfication (97%)
	Randomized clinical trial comparing suture and mesh repair of umbilical hernia in adults.	Arroyo A Garcia P Perez F Andreu J Candela F Calpena R	British Journal of Surgery	England	2001	umbilical	200	mean 57	82	primary vs mesh	primary umbilical hernia only	not mentioned	not mentioned	efficacy of technique- mesh	low recurrence (1%), early ambulation
	Repair of a medium-sized ventral hernia with the UltraPro Hernia System.	Yang S Wu B Wang Y Yang L Luo W Lei W Zhou Z	Surgery Today	Japan	2021	open ventral	23	63.6±13.3 (30–92)	7		primary, medium size (3-5cm defect), no incarceration	f 0.2% lidocaine, 0.01% ropivacaine, and 1/1,000,000 adrenaline	40-ml mixture of 20 ml lidocaine (400 mg/20 ml) in 1/200,000 adrenaline with 10 ml ropivacaine (20 mg/10 ml) and 10 ml normal saline was diluted with 160 ml normal saline.	feasibility of repair using mesh	proven minimal morbidity, no mortality, and no recurrences
	Safe herniorrhaphy under local anesthesia in 2,914 aged and poor risk patients. 18,061 Personal cases with one day hospitalization and unrestricted activity.	Bellis C.J.		Local anesthesia, polyester fiber mesh, and immediate resumption of unrestricted pre operative activity were employed in 2,914 aged and severely ill patients between the ages of 70 and 99 years undergoing herniorrhaphy without a single complication. These patients constituted part of a total number of 18,061 patients with inguinal, femoral, umbilical, epigastric, and incisional hernias, some of f…	1976
	Short-stay hernia surgery with local analgesia.	Yerzingatsian KL	Tropical Doctor	England	1991
	Spigelian hernia repair as a day-case procedure.	Zuvela M Milicevic M Galun D Djuric-Stefanovic A Bulajic P Palibrk I	Hernia	France	2013	spigelian	9	median age 61.5, range 24–83	6	nil	nil	0.5% levobupivacaine, 2% procaine	20 ml 0.5 % levobupivacaine, 50 ml 2 % procaine, and 30 ml saline solution	ambulation	No complications and recurrences
	Spigelian hernia.	Campanelli G Pettinari D Nicolosi FM Avesani EC	Hernia	France	2005	spigelian	32	not mentioned	not mentioned	primary vs mesh	nil	not mentioned	not mentioned	surgical approach	proven feasibility and outcome with mesh
	Tension-free mesh repair of umbilical hernia as a day case using local anaesthesia.	Kurzer M Belsham PA Kark AE	Hernia	France	2004	umbilical	49	mean age was 52 years (range 30–76	41	nil	primary only	0.25% bupivacaine plain	not mentioned	feasibility of repair with mesh under LA as day case	proven low morbidity, negligible recurrence rate, and a high degree of patient satisfaction
	The darn technique for small (< 2 cm diameter) midline hernias.	Pawlak M Newman M de Beaux AC Tulloh B	Hernia	France	2021	midline (epigastric/umbilical)	15	47.8±10,5	32	nil	primary, defect <2cm	not mentioned	not mentioned	surgical technique	proven safety, reliability and cost-effectiveness
	The dome procedure: a new technique for the reconstruction of the umbilicus.	Senturk S. Ozkan A. Gemici K. Efe D.	France	Purpose: The absence of the umbilicus is, in essence, an aesthetic deformity of the abdominal wall. The goal of reconstructing the umbilicus is to obtain a natural, three-dimensional appearance. In this study, we present a new technique called the "dome procedure" for the reconstruction of the umbilicus. Method(s): This procedure can be applied under local anaesthesia on an outpatient basis and t…	2016	incisional and umbilical	6	not specified	not mentioned	nil	nil	not mentioned	not mentioned	surgical technique	proven feasibility
	The treatment of Spigelian hernia with the Prolene Hernia System: notes on techniques.	Licheri S Pisano G Pintus M Erdas E Martinasco L Pomata M Daniele GM	Chirurgia Italiana	Italy	2004
	Umbilical hernia in adults: day case local anaesthetic repair.	Menon VS Brown TH	Journal of Postgraduate Medicine	India	2003	umbilical	32	median 51 (range 20-86)	23	nil	nil	1% xylocaine in 1/200,000 adrenaline 0.5% bupivacine	20mls each	feasibility	acceptable waiting times and morbidity
	Feasibility of anterior abdominal wall hernia (excluding groin hernia) repair under local anaesthetic	A Naseer, M Elkorety, J Tan, A Rajput, T S Bhatti	?	England	2023	umbilical, epigastrci, port site, spigeliean, incisonal, paraumbilical	20	mean 55 (35-75)​	13	LA vs GA	nil	1% lidocaine, 2.5 mg/ml levobupivacaine​	10 & 20mls respectively	feasibility under LA	proven high satisfication and learning outcome
[truncated: 5,000 more columns]

## Sheet: Variables
Hernia type
Number of patients having LA
Age (mean, range/IQR)
Gender (male)
Comparison group ie lap vs open
Specific patient group (ie high BMI)
Local anaesthetic used
Volume of LA
Primary outcome
Finding
